# Supplementary material for: Tumor Cell Extrinsic Synaptogyrin 3 Expression as a Diagnostic and Prognostic Biomarker in Head and Neck Cancer
Source: Cancer Res Commun. 2022 Sep 15;2(9):987–1004. doi: 10.1158/2767-9764.CRC-21-0135 (PMC9491693; doi:10.1158/2767-9764.CRC-21-0135)
Supplement: Supplementary Table ST1 — List of Primers. [file crc-21-0135-s05.xlsx]

## Sheet: Sheet1
Supplementary Table S1. List of Primers.
Application	Target	Sequence (5' - 3')
Gene Expressiona	Hs_CDK2N2A (p16)	GTG GAC CTG GCT GAG GAG	(forward)
		CTT TCA ATC GGG GAT GTC TG	(reverse)
	Hs_SYNGR3	ATGTGCGCTTCCAGCAAATC	(forward)
		ACCACAGGAAGGACCAGAGT	(reverse)
	Hs_CCNA1	TCA GTA CCT TAG GGA AGC TGA AA	(forward)
		CCA GTC CAC CAG AAT CGT G	(reverse)
	Hs_CDC7	TTCAGTGCCTAACAGTGGCT	(forward)
		GAATGTCCAAAAACGACTCATGCT	(reverse)
	Hs_DHFR	CAACCTCTTCAGTAGAAGGTAAACA	(forward)
		TGCCACCAACTATCCAGACC	(reverse)
	Hs_CDA	TGCCCCTACAGTCACTTTCC	(forward)
		AGCAGGCATTTTCTATGTTGC	(reverse)
	Hs_CDC25C	AGGGGCACCTGATTGGTGAT	(forward)
		CAGCCACTGTTTCTGGGTTG	(reverse)
	Mm_Rpl23	GGC AAA CCA GAA CTA AGG AAA A	(forward)
		TTC GAT ATG ACT TTC GTT GTC G	(reverse)
aRoche RT-qPCR Assay Design Center
