# Supplementary material for: Tumor Cell Extrinsic Synaptogyrin 3 Expression as a Diagnostic and Prognostic Biomarker in Head and Neck Cancer
Source: Cancer Res Commun. 2022 Sep 15;2(9):987–1004. doi: 10.1158/2767-9764.CRC-21-0135 (PMC9491693; doi:10.1158/2767-9764.CRC-21-0135)
Supplement: Supplementary Table ST2 — Demographic and clinical characteristics of the study cases. [file crc-21-0135-s06.xlsx]

## Sheet: Sheet1
	Supplementary Table S2. Demographic and clinical characteristics of the study cases.
				Category Assignment
			DN	SP1	SP2	DP
		aN = 98	bn = 103	bn = 69	bn = 5	bn = 13
	Characteristics	N (%)	n (%)	n (%)	n (%)	n (%)
	Tumor Type
	Hypopharynx	11 (11.2)	8 (4.2)	15 (7.9)	-	-
	Larynx	24 (24.5)	26 (13.7)	18 (9.5)	-	-
	Oral	34 (34.7)	47 (24.7)	19 (10)	1 (0.5)	3 (1.6)
	Oropharynx	27 (27.6)	22 (11.6)	17 (8.9)	4 (2.1)	10 (5.3)
	Gender
	Female	28 (28.6)	40 (21)	12 (6.3)	1 (0.5)	1 (0.5)
	Male	70 (71.4)	63 (33.2)	57 (30)	4 (2.1)	12 (6.3)
	Race / Ethnicity
	Asian	1 (1)	1 (0.5)	-	-	-
	Black or African American	31 (31.6)	33 (17.4)	25 (13.2)	-	-
	White	65 (66.3)	68 (35.8)	44 (23.2)	5 (2.6)	13 (6.8)
	Black/African American and Hispanic/Latino	1 (1)	1 (0.5)	-	-	-
	Smoking Status
	Never smoker	8 (8.2)	7 (3.7)	4 (2.1)	1 (0.5)	4 (2.1)
	Smoker	88 (89.8)	95 (50)	60 (31.6)	4 (2.1)	9 (4.7)
	Unknown	2 (2)	1 (0.5)	5 (2.6)	-	-
	cPack Years (yr)
	Mean pack years	39.18	36.1	40.6667	34.75	39.7778
	Alcohol Use Status
	Heavy use > 6 months ago	22 (22.4)	25 (13.2)	12 (6.3)	2 (1.1)	5 2.6)
	Heavy use currently: >3 drinks per day	18 (18.4)	15 (7.9)	16 (8.4)	-	-
	Light or moderate	27 (27.6)	28 (14.7)	23 (12.1)	-	2 (1.1)
	Never Drinker	29 (29.6)	34 (17.9)	12 (6.3)	3 (1.6)	6 (3.2)
	Unknown	2 (2)	1 (0.5)	5 (2.6)	-	-
	Diagnosis Age (yr)
	Median	58	58	58	52	54
	Mean	57.46	57.95	57.93	52	55.62
	Range	20-79	24-79	20-79	45-58	44-74
	aN = 98 tumor blocks
	bn = 190 tumor cores
	cPack Years = only smokers included
