# Supplementary material for: Tumor Cell Extrinsic Synaptogyrin 3 Expression as a Diagnostic and Prognostic Biomarker in Head and Neck Cancer
Source: Cancer Res Commun. 2022 Sep 15;2(9):987–1004. doi: 10.1158/2767-9764.CRC-21-0135 (PMC9491693; doi:10.1158/2767-9764.CRC-21-0135)
Supplement: Supplementary Table ST3 — Differentially expressed genes from the TCGA Head and Neck Squamous Cell Carcinoma (HNSC). [file crc-21-0135-s07.xlsx]

## Sheet: HNSCC_signif-DEGs
	Supplementary Table S3. Differentially expressed genes from the TCGA Head and Neck Squamous Cell Carcinoma (HNSC). Related to Figure S1.
	Gene	baseMean	log2FoldChange	lfcSE	stat	pvalue	padj
	ZFR2	313.055	7.40209	0.2619	28.263	9.86217e-176	1.90902e-171
	STAG3	1702.77	5.27707	0.276507	19.0848	3.37977e-81	3.27111e-77
	SYCP2	1212.72	4.7814	0.254361	18.7977	7.89129e-79	4.54994e-75
	SYNGR3	559.979	3.25631	0.173315	18.7884	9.40216e-79	4.54994e-75
	UPB1	143.291	5.6273	0.307554	18.2969	8.75377e-75	3.38894e-71
	TAF7L	259.842	6.26529	0.348003	18.0036	1.82603e-72	5.89108e-69
	GRIN2C	128.118	3.4309	0.196281	17.4795	2.05242e-68	5.67552e-65
	CDKN2C	2503.14	2.66354	0.153746	17.3243	3.08522e-67	7.0156e-64
	RPA2	3518.5	1.38068	0.079711	17.3211	3.26189e-67	7.0156e-64
	SMC1B	539.848	5.57264	0.324885	17.1526	6.0055e-66	1.16248e-62
	RIBC2	298.69	3.16329	0.185862	17.0196	5.87963e-65	1.03466e-61
	ARHGEF33	90.3048	3.7374	0.222248	16.8163	1.85302e-63	2.98908e-60
	KLHL35	272.237	3.64244	0.221754	16.4256	1.25458e-60	1.86807e-57
	LIG1	3360.09	1.5217	0.0981812	15.4989	3.52828e-54	4.87835e-51
	WNK3	79.7614	3.25539	0.210553	15.4611	6.34751e-54	8.19125e-51
	PRDM15	915.695	1.21551	0.0790129	15.3837	2.10672e-53	2.54873e-50
	C19orf57	499.321	2.59377	0.169406	15.311	6.45967e-53	7.35528e-50
	TCAM1P	297.88	5.02076	0.332643	15.0935	1.78609e-51	1.92074e-48
	MCM5	8260.31	1.34166	0.088989	15.0767	2.3049e-51	2.3482e-48
	TCP11	218.496	4.99916	0.33256	15.0324	4.50515e-51	4.36031e-48
	ABCA17P	193.737	5.27658	0.351757	15.0006	7.27065e-51	6.7018e-48
	C1orf14	35.6036	7.82056	0.522203	14.9761	1.05218e-50	8.85525e-48
	WDR76	1217.63	1.53626	0.102564	14.9786	1.01349e-50	8.85525e-48
	SYCE2	112.004	3.58651	0.245852	14.5881	3.34335e-48	2.69655e-45
	C11orf85	29.0482	6.11474	0.419655	14.5709	4.30359e-48	3.33219e-45
	RAD9B	137.405	1.6177	0.111349	14.5282	8.03019e-48	5.97848e-45
	ZNF541	411.86	4.64414	0.322578	14.397	5.40745e-47	3.87674e-44
	MCM3	8591.19	1.19743	0.0838448	14.2815	2.85347e-46	1.97266e-43
	LOC254559	1350.08	3.6159	0.253738	14.2505	4.44847e-46	2.96928e-43
	ZPBP2	31.1507	7.4286	0.522108	14.2281	6.13438e-46	3.95811e-43
	SOX30	154.736	4.15965	0.29501	14.1	3.79545e-45	2.36995e-42
	TDRD10	166.593	4.8712	0.349649	13.9317	4.06535e-44	2.45916e-41
	GPR137C	107.678	2.24223	0.161476	13.8858	7.72029e-44	4.52854e-41
	PSIP1	2815.88	1.48145	0.107345	13.8008	2.52016e-43	1.43478e-40
	MEI1	1101.69	3.5401	0.257753	13.7345	6.31208e-43	3.49094e-40
	TMSB15A	150.916	4.0065	0.292274	13.708	9.09361e-43	4.88958e-40
	GBX1	25.9809	7.73079	0.572576	13.5018	1.52684e-41	7.98783e-39
	FOXRED2	3676.93	1.95194	0.145074	13.4548	2.88486e-41	1.46953e-38
	YBX2	396.962	3.82596	0.285664	13.3932	6.62378e-41	3.28761e-38
	C22orf45	38.2238	3.86162	0.288994	13.3623	1.00443e-40	4.86068e-38
	MCM6	5108.33	1.15731	0.0868056	13.3321	1.50513e-40	7.10603e-38
	DSC1	1401.33	-6.27439	0.474823	-13.2142	7.26779e-40	3.34958e-37
	CDC7	871.516	1.49004	0.113391	13.1406	1.92578e-39	8.66915e-37
	RDH12	515.85	-4.48498	0.342502	-13.0948	3.52792e-39	1.55204e-36
	NEFH	1696.5	5.01483	0.383063	13.0914	3.68834e-39	1.58656e-36
	CLGN	351.93	4.61551	0.354023	13.0373	7.5066e-39	3.15881e-36
	PCNA	9724.57	1.16858	0.0912805	12.8021	1.59607e-37	6.57345e-35
	FGFBP2	515.506	-6.0369	0.471715	-12.7978	1.68724e-37	6.80414e-35
	FAM111B	1839.13	1.68559	0.132012	12.7685	2.45871e-37	9.71291e-35
	MCM2	10774.6	1.5847	0.125177	12.6596	9.89836e-37	3.83205e-34
	ASF1B	2909.42	1.48385	0.117518	12.6265	1.50745e-36	5.72151e-34
	ASPRV1	2295.92	-4.61546	0.365854	-12.6156	1.73288e-36	6.45066e-34
	ZNF367	1043.17	1.45643	0.115729	12.5849	2.55757e-36	9.34091e-34
	STMN1	13792.8	1.52242	0.121102	12.5714	3.03458e-36	1.08778e-33
	XRCC1	2313.18	1.06767	0.0857407	12.4523	1.35881e-35	4.78228e-33
	RNF212	449.288	3.90527	0.317963	12.2822	1.12945e-34	3.90407e-32
	GSDMA	606.405	-4.00905	0.326476	-12.2797	1.16369e-34	3.95184e-32
	MMP1	32212	-3.99595	0.326734	-12.23	2.15014e-34	7.17589e-32
	CHAF1B	1088.03	1.26843	0.103807	12.2192	2.45605e-34	8.05791e-32
	TCF19	3086.79	1.41018	0.115686	12.1897	3.52624e-34	1.13762e-31
	MEIS1	1047.32	1.75111	0.144711	12.1007	1.04655e-33	3.32098e-31
	DHFR	1330.46	1.50806	0.124984	12.0661	1.59612e-33	4.90413e-31
	FKBP9	7877.45	-1.32272	0.109623	-12.0661	1.59488e-33	4.90413e-31
	E2F1	2004.46	2.01178	0.16871	11.9245	8.82154e-33	2.6681e-30
	LIPE	540.335	1.99141	0.1674	11.8961	1.24051e-32	3.69423e-30
	ZMAT1	220.162	2.96982	0.249927	11.8828	1.455e-32	4.26735e-30
	SLC3A2	16030.1	-1.25395	0.106273	-11.7993	3.93569e-32	1.13706e-29
	TIMELESS	4454.36	1.12461	0.09534	11.7958	4.10293e-32	1.16795e-29
	CNTD1	102.398	2.44319	0.207491	11.7749	5.25865e-32	1.47524e-29
	HAUS5	1276.91	1.13963	0.096964	11.7531	6.80578e-32	1.88199e-29
	COL4A6	1323.46	-3.76039	0.321343	-11.7021	1.24366e-31	3.34354e-29
	HMGB2	8413.53	1.47116	0.126575	11.6228	3.15554e-31	8.36738e-29
	ZNF620	80.0857	2.0042	0.173194	11.572	5.71271e-31	1.49434e-28
	LOC100128191	429.974	1.97853	0.171006	11.57	5.85013e-31	1.50988e-28
	WFDC12	510.798	-5.71344	0.494435	-11.5555	6.92492e-31	1.76376e-28
	IL24	685.57	-4.07433	0.354499	-11.4932	1.42682e-30	3.58689e-28
	CCDC155	58.1552	5.97091	0.522654	11.4242	3.16487e-30	7.85415e-28
	ARG1	97.9072	-6.48389	0.567931	-11.4167	3.45123e-30	8.45638e-28
	CCHCR1	1723.72	1.30422	0.114303	11.4101	3.72243e-30	9.00689e-28
	MLF1IP	2011.96	1.44291	0.126957	11.3654	6.2204e-30	1.48652e-27
	NUSAP1	4098.21	1.37288	0.120895	11.3559	6.92882e-30	1.63562e-27
	C4orf7	13307.8	6.20546	0.546945	11.3457	7.79338e-30	1.81755e-27
	RNF32	111.278	1.77246	0.156336	11.3375	8.55195e-30	1.97071e-27
	LMNB1	4776.77	1.34261	0.118906	11.2913	1.44821e-29	3.29801e-27
	TCHHL1	32.3714	-5.52807	0.489639	-11.2901	1.46873e-29	3.30583e-27
	C16orf75	1619.81	1.63264	0.14552	11.2194	3.27648e-29	7.22157e-27
	MYO5A	3692.63	-1.72882	0.154095	-11.2192	3.28304e-29	7.22157e-27
	CCNE2	879.139	1.47887	0.131987	11.2047	3.8682e-29	8.41311e-27
	ACTN1	18587.8	-1.62978	0.146021	-11.1613	6.30854e-29	1.35683e-26
	CENPK	546.969	1.57139	0.141201	11.1288	9.08492e-29	1.93249e-26
	DONSON	999.468	1.14065	0.102769	11.0992	1.26556e-28	2.66277e-26
	CAV1	14162	-2.49494	0.225035	-11.0869	1.45243e-28	3.02309e-26
	IL17REL	207.601	5.54482	0.501241	11.0622	1.91387e-28	3.94115e-26
	UBXN11	875.373	1.68662	0.153322	11.0005	3.79859e-28	7.73992e-26
	ARCN1	7741.89	-0.913768	0.08366	-10.9224	9.00778e-28	1.81629e-25
	PIK3R3	2239.43	1.48021	0.135535	10.9212	9.13e-28	1.82195e-25
	EZH2	1730.82	1.30317	0.119698	10.8872	1.32728e-27	2.62164e-25
	TMPO	5958.19	1.20346	0.110653	10.876	1.50021e-27	2.9333e-25
	PRPS2	3344.65	0.999908	0.0919926	10.8694	1.612e-27	3.12034e-25
	ZWINT	2810.38	1.17233	0.107891	10.8659	1.67544e-27	3.21104e-25
	CHAF1A	2860.64	1.20188	0.110734	10.8538	1.91341e-27	3.63117e-25
	CDA	1331.7	-3.48558	0.321457	-10.8431	2.15111e-27	4.04262e-25
	C1orf59	808.22	1.50843	0.139156	10.8398	2.2284e-27	4.14761e-25
	LOC541473	117.721	2.90815	0.268414	10.8346	2.36009e-27	4.35088e-25
	ABCG4	50.276	-3.09379	0.285728	-10.8277	2.54384e-27	4.64539e-25
	PRIM1	697.14	1.19294	0.110339	10.8116	3.03466e-27	5.4899e-25
	RFC5	1622.9	1.08829	0.100803	10.7962	3.58788e-27	6.43062e-25
	PAX1	1142.26	5.65585	0.525107	10.7708	4.72657e-27	8.39378e-25
	IL17RB	277.602	2.65133	0.2462	10.769	4.82156e-27	8.48464e-25
	LCE2B	58.3477	-8.18586	0.760195	-10.7681	4.86901e-27	8.49095e-25
	EPHA6	41.5119	4.71653	0.438255	10.762	5.20007e-27	8.98731e-25
	ACBD7	245.581	3.15248	0.293438	10.7433	6.37484e-27	1.09202e-24
	PCBD2	589.88	1.06538	0.0991964	10.7401	6.60024e-27	1.12071e-24
	E2F2	1268.58	1.39375	0.130234	10.7019	9.96897e-27	1.67799e-24
	KEL	238.677	4.95943	0.463932	10.69	1.13387e-26	1.8921e-24
	C14orf39	25.2669	4.28991	0.401505	10.6846	1.20196e-26	1.98858e-24
	CDC25C	427.149	1.53299	0.143874	10.6552	1.64977e-26	2.70633e-24
	LRDD	1008	1.39366	0.130886	10.648	1.78244e-26	2.89938e-24
	ANKRD32	487.854	1.00877	0.0947851	10.6427	1.88569e-26	3.04178e-24
	POLA1	1509.61	1.02671	0.0967809	10.6086	2.71746e-26	4.34727e-24
	CDKN2A	4382.41	3.20426	0.302199	10.6031	2.8816e-26	4.57206e-24
	SPON2	3434.9	-2.05046	0.193415	-10.6013	2.93731e-26	4.62257e-24
	C21orf45	896.299	1.10287	0.104158	10.5884	3.37338e-26	5.26601e-24
	FANCL	884.818	1.47718	0.139583	10.5828	3.57989e-26	5.54367e-24
	SESN3	1175.79	-2.3415	0.2216	-10.5663	4.26873e-26	6.55792e-24
	MUCL1	214.798	-5.24315	0.496753	-10.5548	4.82544e-26	7.3548e-24
	C17orf104	83.822	2.93087	0.27773	10.553	4.92233e-26	7.44387e-24
	HMSD	77.8178	3.0405	0.288258	10.5478	5.1982e-26	7.80012e-24
	C6orf15	418.67	-5.01912	0.476289	-10.538	5.7733e-26	8.59645e-24
	RORB	159.48	4.03316	0.383622	10.5134	7.4958e-26	1.1076e-23
	SLC7A5	30408.5	-1.98445	0.188924	-10.504	8.28177e-26	1.21447e-23
	TDRD9	340.989	4.62797	0.441213	10.4892	9.6848e-26	1.40954e-23
	EML1	886.536	-2.09083	0.199712	-10.4692	1.19598e-25	1.72765e-23
	CYTH3	1765.33	-1.12873	0.108009	-10.4503	1.46038e-25	2.09397e-23
	POLE	3380.57	0.985122	0.094293	10.4475	1.50503e-25	2.14212e-23
	SPRR4	388.401	-4.62673	0.443042	-10.4431	1.57621e-25	2.22706e-23
	CENPH	991.845	1.4888	0.14279	10.4265	1.877e-25	2.63284e-23
	MMP13	5095.63	-4.40309	0.423159	-10.4053	2.34526e-25	3.26598e-23
	SPRYD3	3133.81	-0.865734	0.0832152	-10.4036	2.38835e-25	3.30223e-23
	YPEL1	346.956	1.99159	0.191934	10.3764	3.17524e-25	4.35909e-23
	HADH	2721.24	0.96707	0.0933251	10.3624	3.67687e-25	5.0122e-23
	C5orf34	182.03	1.58156	0.152692	10.3578	3.85634e-25	5.22009e-23
	KIF15	834.252	1.38448	0.134133	10.3217	5.62467e-25	7.56089e-23
	UNG	3580.07	0.83769	0.0814465	10.2852	8.22049e-25	1.09741e-22
	TACR2	64.2834	1.93813	0.188469	10.2836	8.35548e-25	1.10779e-22
	RAB3B	56.1307	-4.03834	0.393675	-10.2581	1.08873e-24	1.43365e-22
	FANCC	1069.44	1.00816	0.0983327	10.2525	1.15312e-24	1.50817e-22
	IGFBP6	4435.28	-3.12474	0.305033	-10.2439	1.26022e-24	1.63718e-22
	CSF2	99.8468	-3.15246	0.307974	-10.2361	1.36597e-24	1.76274e-22
	ALG6	858.899	0.815067	0.0796578	10.2321	1.42387e-24	1.82529e-22
	LCE2A	52.5904	-7.59906	0.742769	-10.2307	1.44438e-24	1.8394e-22
	INHBA	1999.41	-3.07756	0.300983	-10.225	1.53161e-24	1.93773e-22
	POLH	1358.78	0.952922	0.0932347	10.2207	1.60219e-24	2.01386e-22
	C9orf84	128.383	1.92238	0.188204	10.2143	1.71092e-24	2.13062e-22
	SLFN13	1723.41	2.19649	0.215048	10.214	1.71709e-24	2.13062e-22
	KNTC1	1968.99	1.15893	0.113517	10.2093	1.80184e-24	2.22154e-22
	CDSN	6671.81	-4.86897	0.477005	-10.2074	1.83769e-24	2.2514e-22
	TXNDC16	663.278	1.45832	0.142895	10.2056	1.8723e-24	2.27938e-22
	C18orf55	936.289	0.966946	0.0948456	10.1949	2.08865e-24	2.52687e-22
	C11orf87	38.2073	-5.50212	0.539868	-10.1916	2.16165e-24	2.59895e-22
	APBB2	1630.93	-1.36448	0.134583	-10.1386	3.72408e-24	4.44982e-22
	PAEP	58.3311	-4.43957	0.438139	-10.1328	3.95177e-24	4.69291e-22
	NR5A1	261.809	-6.47417	0.639456	-10.1245	4.30142e-24	5.07699e-22
	NAV3	246.987	-2.76263	0.273435	-10.1034	5.33438e-24	6.25804e-22
	DDX25	37.9627	5.01811	0.496712	10.1027	5.37683e-24	6.26984e-22
	CARD18	58.6053	-4.54122	0.449761	-10.097	5.69759e-24	6.60409e-22
	C8G	93.7897	4.05374	0.402288	10.0767	7.00361e-24	8.06957e-22
	ENDOD1	3655.48	-1.52412	0.151314	-10.0726	7.30373e-24	8.36558e-22
	ZCWPW1	323.751	1.82909	0.181708	10.0661	7.7998e-24	8.88122e-22
	TMEM87B	2392.67	-0.828011	0.0823619	-10.0533	8.88182e-24	1.00541e-21
	CREB3L4	608.728	1.27439	0.126902	10.0423	9.93365e-24	1.11794e-21
	DLX1	120.579	-2.83153	0.282007	-10.0407	1.00998e-23	1.13007e-21
	SLC37A2	1904.34	-1.86949	0.186776	-10.0093	1.38782e-23	1.54391e-21
	DSN1	1415.66	1.00612	0.100614	9.99979	1.5272e-23	1.68926e-21
	SPIB	794.042	4.11874	0.412153	9.99322	1.63194e-23	1.79485e-21
	CHPF	6193.12	-1.34996	0.135119	-9.99096	1.66953e-23	1.82582e-21
	KLK5	4012.19	-4.54561	0.45509	-9.98837	1.71383e-23	1.86374e-21
	CDKN2BAS	91.1644	2.1759	0.217928	9.9845	1.78199e-23	1.92703e-21
	HAL	159.747	-4.00543	0.401289	-9.98142	1.83824e-23	1.97683e-21
	RBBP7	6155.02	0.819023	0.0822058	9.96308	2.21106e-23	2.36461e-21
	SFXN3	1847.75	-1.27024	0.127539	-9.95965	2.28868e-23	2.43417e-21
	MTMR2	1910.42	-0.861416	0.086497	-9.95892	2.30555e-23	2.43872e-21
	CXCL14	22370.6	-3.13857	0.315844	-9.93708	2.87109e-23	3.02042e-21
	SIM2	1079.29	3.13079	0.315679	9.91763	3.48942e-23	3.65106e-21
	NEURL1B	4694.81	1.45826	0.147099	9.91343	3.63926e-23	3.78738e-21
	RFPL1S	105.53	3.60523	0.364451	9.89222	4.49921e-23	4.65729e-21
	FOLR3	56.8158	-4.03149	0.408019	-9.88064	5.05087e-23	5.20051e-21
	RANBP17	152.965	3.10615	0.314651	9.87172	5.52084e-23	5.65434e-21
	LCE2C	86.2343	-6.97721	0.707553	-9.86105	6.14067e-23	6.25605e-21
	HSPA12A	459.241	-2.38315	0.24225	-9.83754	7.75835e-23	7.86274e-21
	WDR48	1873.5	0.795007	0.080892	9.828	8.53e-23	8.59976e-21
	RBBP4	7075.73	0.790951	0.0805508	9.81928	9.30061e-23	9.32808e-21
	SCAI	523.941	0.971405	0.0990519	9.80704	1.05008e-22	1.04775e-20
	MMP3	6817.48	-3.70331	0.377667	-9.80575	1.06353e-22	1.05573e-20
	USP1	3923.2	0.825443	0.0842445	9.79818	1.14632e-22	1.1321e-20
	CNTLN	559.85	1.19938	0.122599	9.783	1.33202e-22	1.30883e-20
	DGCR8	2182.34	0.619953	0.0634186	9.77557	1.43347e-22	1.4014e-20
	MMP10	6254.09	-3.83724	0.392713	-9.77111	1.49796e-22	1.45709e-20
	CUL9	2244.7	1.18226	0.121143	9.75917	1.68522e-22	1.63104e-20
	FKBP6	45.585	3.14621	0.322506	9.75551	1.74729e-22	1.6827e-20
	PRMT8	20.7815	-5.42714	0.556953	-9.74434	1.95034e-22	1.86895e-20
	NLRP10	53.7614	-5.05846	0.520602	-9.71655	2.5632e-22	2.44413e-20
	ARHGAP4	2830.74	1.77766	0.183112	9.70809	2.78497e-22	2.64258e-20
	POLD1	3111.45	1.02686	0.105821	9.70373	2.90663e-22	2.74457e-20
	HTRA1	6799.95	-1.7893	0.184467	-9.6998	3.02091e-22	2.83863e-20
	INPP5F	1926.6	1.22088	0.125998	9.68967	3.33604e-22	3.1196e-20
	ITGB3BP	538.917	1.16857	0.120631	9.68716	3.41892e-22	3.18173e-20
	SUV39H1	1156.64	1.12882	0.116543	9.68584	3.46361e-22	3.2079e-20
	ARHGAP33	403.46	1.75116	0.181066	9.67141	3.9884e-22	3.67635e-20
	C9orf172	77.2264	2.58572	0.267442	9.66834	4.10981e-22	3.77031e-20
	AMY1A	108.514	4.52942	0.468672	9.66437	4.27243e-22	3.90101e-20
	TRAIP	400.201	1.28279	0.132925	9.65052	4.89077e-22	4.44463e-20
	GALNT6	2953.02	-2.46982	0.256038	-9.6463	5.09589e-22	4.6094e-20
	VEGFC	646.791	-2.24503	0.233038	-9.63375	5.75893e-22	5.18491e-20
	CDK6	5051.24	-1.93185	0.200595	-9.63058	5.93957e-22	5.32279e-20
	CENPW	1855.64	1.6889	0.175448	9.62625	6.19482e-22	5.52595e-20
	CLIP4	1639.23	-1.20016	0.12472	-9.62284	6.40379e-22	5.68615e-20
	PODXL2	1988.39	2.45207	0.255269	9.60582	7.55539e-22	6.64771e-20
	PDGFB	1018.94	-1.34114	0.139669	-9.6023	7.8182e-22	6.84782e-20
	EFNB3	168.143	-2.41928	0.252364	-9.58648	9.11446e-22	7.94723e-20
	INSM1	81.6971	4.17496	0.436827	9.55748	1.2066e-21	1.04268e-19
	MYO3A	481.576	3.71531	0.389154	9.54714	1.3333e-21	1.14705e-19
	PDIK1L	787.29	0.964553	0.101061	9.54423	1.37121e-21	1.17445e-19
	NASP	6888.2	0.94997	0.0996531	9.53278	1.53134e-21	1.30582e-19
	ARL2BP	3046.78	-0.671627	0.0705384	-9.52144	1.70796e-21	1.45005e-19
	RNASEH2A	2659.07	1.1608	0.122067	9.50959	1.91412e-21	1.61797e-19
	NUP62	6140.47	0.567309	0.0596849	9.50506	1.99938e-21	1.6827e-19
	MAP4K4	9370.55	-1.12741	0.118714	-9.49694	2.16156e-21	1.81132e-19
	DPP4	608.36	-2.71094	0.285885	-9.48261	2.47995e-21	2.06916e-19
	OAF	1495.5	-1.31223	0.138403	-9.48123	2.51292e-21	2.08766e-19
	C22orf9	8528.82	-0.824029	0.0869389	-9.47825	2.58588e-21	2.13909e-19
	GLI1	177.57	-2.87011	0.303398	-9.45988	3.08291e-21	2.5394e-19
	C16orf57	3632.19	-0.904038	0.0956007	-9.45639	3.18755e-21	2.61446e-19
	MYO1B	9699.66	-1.5873	0.168243	-9.43454	3.92698e-21	3.20736e-19
	WDR6	5351.23	0.843592	0.0894232	9.4337	3.95855e-21	3.21956e-19
	DNAJC9	2796.81	0.917204	0.0972574	9.43068	4.0744e-21	3.29993e-19
	WDR52	329.798	1.85547	0.19678	9.42915	4.13407e-21	3.3343e-19
	THEM5	235.477	-3.06377	0.32504	-9.42584	4.2668e-21	3.42707e-19
	RPSAP52	44.7636	-3.23297	0.34341	-9.4143	4.76263e-21	3.80951e-19
	DUSP14	2698.9	-1.31441	0.139663	-9.41129	4.90067e-21	3.9038e-19
	FLG2	346.704	-5.32877	0.566357	-9.40885	5.01585e-21	3.97918e-19
	SERPINE1	15025.6	-2.37186	0.252123	-9.40752	5.07971e-21	4.01339e-19
	ZNF879	130.466	1.4541	0.154746	9.39667	5.63192e-21	4.43159e-19
	LIPM	13.2647	-6.36342	0.6779	-9.38696	6.17579e-21	4.83987e-19
	RGS20	295.149	-2.30521	0.245607	-9.38578	6.24507e-21	4.87443e-19
	SCN4B	398.036	-2.49144	0.265689	-9.37728	6.76994e-21	5.26288e-19
	MAGEA12	73.5064	-6.38617	0.681244	-9.37428	6.96504e-21	5.39289e-19
	NEU2	16.204	-5.85152	0.624418	-9.37117	7.17331e-21	5.53203e-19
	C18orf54	431.563	1.05078	0.112148	9.36956	7.28327e-21	5.59453e-19
	CELF4	30.0119	3.0296	0.32422	9.34428	9.25196e-21	7.07866e-19
	PDZK1	50.6857	-2.9912	0.321391	-9.30705	1.31431e-20	1.00162e-18
	C3orf70	423.846	1.99613	0.214724	9.29626	1.45474e-20	1.10429e-18
	BRD8	1999.51	0.85806	0.0925058	9.27574	1.76395e-20	1.32859e-18
	ZNF180	393.859	0.7618	0.0821248	9.27613	1.7575e-20	1.32859e-18
	E2F8	731.679	1.27103	0.137309	9.2567	2.10849e-20	1.58194e-18
	SLC16A8	69.9395	2.42081	0.261713	9.24986	2.24786e-20	1.67999e-18
	DLX2	88.2687	-3.24465	0.35086	-9.24771	2.29355e-20	1.70755e-18
	HMGN2	16469.4	1.07525	0.116326	9.24349	2.38579e-20	1.76604e-18
	RTN4	12788.9	-0.972377	0.105198	-9.24329	2.39036e-20	1.76604e-18
	LCE2D	46.7686	-7.1406	0.772646	-9.24175	2.42495e-20	1.78478e-18
	TXLNA	6754.57	0.651287	0.070575	9.22829	2.74975e-20	2.01617e-18
	PSMC3IP	519.959	1.29882	0.140751	9.22782	2.762e-20	2.01751e-18
	FBXO5	793.48	0.961187	0.104234	9.22147	2.93064e-20	2.13265e-18
	C1QTNF6	1819.3	-1.6762	0.18186	-9.217	3.05519e-20	2.21495e-18
	SLC7A8	8156.63	-1.90423	0.206823	-9.20705	3.35202e-20	2.42108e-18
	DKK3	4878.54	-1.58928	0.172777	-9.19846	3.63109e-20	2.6129e-18
	NACAD	174.903	-1.93138	0.210121	-9.19176	3.86453e-20	2.77058e-18
	KIF3C	1001.41	-1.34506	0.146387	-9.18838	3.98787e-20	2.84846e-18
	C1QTNF4	37.4792	3.51844	0.383335	9.17851	4.37103e-20	3.11066e-18
	AMY2B	179.202	2.36716	0.257988	9.17548	4.49558e-20	3.18758e-18
	EFR3B	222.369	-2.544	0.277447	-9.16933	4.75976e-20	3.36258e-18
	CAMSAP1L1	3890.65	-1.04808	0.11439	-9.16232	5.07916e-20	3.55835e-18
	MAGEA2	363.307	-7.37824	0.805305	-9.16205	5.09203e-20	3.55835e-18
	RFC4	2192.52	1.28086	0.139799	9.16219	5.08568e-20	3.55835e-18
	HIRIP3	1247.55	0.901185	0.0985736	9.14226	6.11622e-20	4.2587e-18
	LOR	107.119	-4.8506	0.531162	-9.13205	6.72131e-20	4.66324e-18
	LOC100190938	87.7279	2.44855	0.26843	9.12175	7.39184e-20	5.11014e-18
	PNMA3	92.8538	2.97432	0.326652	9.10547	8.58939e-20	5.91689e-18
	SLC6A2	181.728	-3.26415	0.358884	-9.09527	9.4352e-20	6.47649e-18
	CYP4X1	923.861	2.90998	0.320205	9.08785	1.01016e-19	6.90943e-18
	GNRHR2	669.246	0.924092	0.10176	9.0811	1.07481e-19	7.32572e-18
	SOX14	65.6907	8.95002	0.985949	9.07757	1.11026e-19	7.54079e-18
	SMC4	8861.68	1.07282	0.118251	9.07244	1.16381e-19	7.87689e-18
	ABCC2	43.3029	-1.97447	0.217744	-9.06786	1.21383e-19	8.18679e-18
	ZADH2	1729.33	0.906385	0.100047	9.0596	1.30925e-19	8.79974e-18
	PPIF	9023.72	-1.36717	0.150952	-9.05703	1.34056e-19	8.97898e-18
	CENPM	973.464	1.47194	0.162867	9.03767	1.60041e-19	1.06825e-17
	PHF17	1135.93	1.04143	0.115284	9.03365	1.66043e-19	1.1045e-17
	CBLN2	274.224	4.35005	0.481611	9.03228	1.6813e-19	1.10945e-17
	HLTF	3266.39	1.30255	0.144214	9.03204	1.68506e-19	1.10945e-17
	UHRF1	2030.89	1.04812	0.116041	9.03235	1.68027e-19	1.10945e-17
	CASP2	2943.36	0.839595	0.0929749	9.03034	1.71139e-19	1.12296e-17
	LOC81691	275.305	1.37303	0.152098	9.02732	1.75919e-19	1.15043e-17
	C19orf26	68.4838	-1.7801	0.19728	-9.02319	1.82683e-19	1.18664e-17
	SLC7A11	1984.4	-2.6613	0.294929	-9.02354	1.82106e-19	1.18664e-17
	LY6G6C	815.043	-3.13014	0.347456	-9.00874	2.08428e-19	1.34935e-17
	H2AFV	8094.52	0.649301	0.0721455	8.99988	2.25965e-19	1.458e-17
	FBXO43	73.8215	2.10358	0.233884	8.9941	2.38185e-19	1.53174e-17
	KCNS1	708.244	3.36143	0.37392	8.98971	2.47888e-19	1.58887e-17
	BZRAP1	419.688	2.05982	0.229306	8.98286	2.63816e-19	1.68538e-17
	PANX1	1948.06	-1.32461	0.147515	-8.97954	2.71908e-19	1.73136e-17
	LOC400657	320.664	0.870174	0.0969284	8.97749	2.77007e-19	1.75804e-17
	C16orf72	3402.71	-0.775444	0.0863885	-8.97624	2.80182e-19	1.77068e-17
	MESP1	36.3066	2.37839	0.264972	8.97599	2.80827e-19	1.77068e-17
	ASAM	528.097	-2.43198	0.271434	-8.95977	3.25351e-19	2.04475e-17
	DEM1	450.768	0.85857	0.0958405	8.95832	3.29654e-19	2.06509e-17
	BTNL9	676.053	3.34975	0.374345	8.9483	3.60998e-19	2.25061e-17
	HSPC159	2732.3	-1.72154	0.192391	-8.94812	3.61595e-19	2.25061e-17
	RNF5	1530.86	0.830826	0.092935	8.93986	3.89661e-19	2.41752e-17
	DEK	11164.1	0.773188	0.086567	8.93168	4.19602e-19	2.59496e-17
	AMIGO2	1306.91	-2.05888	0.230584	-8.92896	4.30038e-19	2.65103e-17
	CDT1	2267.2	1.15677	0.129779	8.9134	4.9491e-19	3.04126e-17
	FIGNL1	1410.83	0.921122	0.103404	8.90803	5.19492e-19	3.18221e-17
	IL1RL1	176.027	-2.99432	0.336645	-8.89459	5.86347e-19	3.58042e-17
	SKA1	796.16	1.102	0.123951	8.89064	6.07596e-19	3.6985e-17
	DCUN1D3	652.865	-1.20089	0.135139	-8.88633	6.31632e-19	3.83276e-17
	APITD1	603.129	1.00678	0.113366	8.88078	6.63959e-19	4.01633e-17
	PI15	520.046	-2.53744	0.286159	-8.86722	7.49929e-19	4.52223e-17
	ZNF76	1172.46	0.741131	0.083624	8.86266	7.81286e-19	4.69669e-17
	PRSS23	5171.44	-1.69199	0.190938	-8.86146	7.89753e-19	4.73289e-17
	KLK14	804.793	-4.48984	0.507857	-8.84076	9.50688e-19	5.67977e-17
	LCE1A	16.7089	-7.42535	0.840277	-8.83679	9.85091e-19	5.85101e-17
	NSL1	1133.24	0.586034	0.0663178	8.83675	9.85395e-19	5.85101e-17
	GRIN2A	385.525	4.07178	0.461079	8.831	1.03746e-18	6.14129e-17
	PRNP	16316.3	-1.22442	0.138817	-8.82039	1.14058e-18	6.73115e-17
	AQP10	10.348	-2.68271	0.304347	-8.81465	1.20056e-18	7.04218e-17
	LDHC	51.9305	3.29849	0.374201	8.81476	1.19944e-18	7.04218e-17
	QSOX1	7337.27	-1.05209	0.119392	-8.81208	1.22848e-18	7.18421e-17
	OIP5	426.787	1.21761	0.138187	8.81132	1.23678e-18	7.21096e-17
	DUT	3226.18	0.980189	0.111331	8.80424	1.31746e-18	7.65825e-17
	CXCR1	118.417	-2.86388	0.325358	-8.80222	1.34132e-18	7.77361e-17
	KIAA1328	219.365	0.922896	0.104901	8.79782	1.395e-18	8.06062e-17
	ANKRD34B	49.5817	3.67188	0.417396	8.7971	1.40398e-18	8.08836e-17
	EDNRA	950.412	-1.72686	0.196405	-8.79234	1.46482e-18	8.3889e-17
	SGOL1	338.453	1.14309	0.130006	8.79257	1.46177e-18	8.3889e-17
	SEC23A	3185.51	-0.987076	0.112277	-8.79145	1.47646e-18	8.43063e-17
	NMU	854.572	2.37306	0.270116	8.78534	1.55888e-18	8.84902e-17
	POC1A	752.309	1.10319	0.125567	8.78564	1.55475e-18	8.84902e-17
	NOS2	1287.99	3.83587	0.436748	8.7828	1.59456e-18	9.02509e-17
	SNCB	27.2033	-2.87692	0.327723	-8.77852	1.65646e-18	9.34814e-17
	COL5A3	3978.13	-1.8551	0.211575	-8.76805	1.81788e-18	1.02293e-16
	TNC	39710.3	-2.12381	0.242593	-8.75459	2.04847e-18	1.14934e-16
	CDK2	2812.51	0.748415	0.085572	8.74603	2.20992e-18	1.23634e-16
	COL12A1	18233	-2.21474	0.253329	-8.74252	2.27961e-18	1.27165e-16
	C2orf55	752.52	1.75553	0.200959	8.73572	2.421e-18	1.34665e-16
	GMNN	1455.14	0.988336	0.1132	8.73087	2.52722e-18	1.4017e-16
	ELOVL1	5720.58	-0.888344	0.101754	-8.7303	2.54001e-18	1.40477e-16
	CDKAL1	795.574	0.613627	0.0703008	8.7286	2.57853e-18	1.42201e-16
	NKX2-4	34.6024	6.84998	0.785301	8.72274	2.71549e-18	1.49329e-16
	MSX2	168.337	-2.49647	0.286312	-8.7194	2.79678e-18	1.53363e-16
	THSD1	842.881	-1.95572	0.224354	-8.71712	2.8538e-18	1.56048e-16
	SHC1	9011.84	-0.900509	0.103437	-8.70587	3.15148e-18	1.7184e-16
	DCUN1D5	1355.66	-1.0903	0.125365	-8.69699	3.40801e-18	1.85305e-16
	SRPK2	2785.01	-0.988633	0.113735	-8.69241	3.54834e-18	1.92396e-16
	MLH1	1493.33	0.639109	0.0735571	8.68861	3.66892e-18	1.98378e-16
	RAB11FIP5	2486.13	-1.05613	0.121704	-8.67788	4.03231e-18	2.17419e-16
	BPIL2	113.683	-4.39828	0.50699	-8.67527	4.12557e-18	2.2183e-16
	GLI2	590.066	-2.55987	0.295141	-8.67338	4.19484e-18	2.24929e-16
	LCE6A	16.4633	-7.07025	0.815623	-8.66853	4.37752e-18	2.34077e-16
	TRIML1	14.9308	-4.53083	0.522775	-8.66689	4.44102e-18	2.36818e-16
	FOXD4	27.8684	1.69126	0.195307	8.65949	4.73878e-18	2.52001e-16
	ZFP62	940.683	0.818644	0.0945428	8.65898	4.75995e-18	2.52434e-16
	MTDH	8924.45	-0.649775	0.0752339	-8.63672	5.78487e-18	3.0595e-16
	SUN3	14.2479	-3.95785	0.458866	-8.62529	6.39315e-18	3.37199e-16
	FSTL3	2080.6	-1.99843	0.23189	-8.61802	6.81206e-18	3.58318e-16
	HMGA2	1207.33	-2.89097	0.33566	-8.61278	7.13078e-18	3.74067e-16
	ZBTB8A	535.82	0.672416	0.0782331	8.59504	8.3239e-18	4.35475e-16
	C21orf58	338.608	1.42594	0.16591	8.59469	8.34932e-18	4.35627e-16
	FAM184A	101.374	2.40888	0.280394	8.59107	8.61629e-18	4.48348e-16
	HRNR	108.788	-2.83891	0.330565	-8.58805	8.84561e-18	4.59047e-16
	HACL1	694.297	0.853847	0.0994403	8.58653	8.9635e-18	4.63921e-16
	PCDHGC3	5348.24	-1.35873	0.158251	-8.58592	9.01086e-18	4.65129e-16
	DMC1	87.7814	1.81419	0.211348	8.5839	9.1712e-18	4.72146e-16
	ACER1	37.6201	-3.91672	0.456579	-8.5784	9.62019e-18	4.93947e-16
	GPR62	13.5595	2.49919	0.291423	8.57579	9.84083e-18	5.03939e-16
	PAPD5	907.144	-0.843381	0.0983783	-8.57283	1.00974e-17	5.15716e-16
	PTPRD	526.545	-2.94999	0.344159	-8.5716	1.0206e-17	5.19889e-16
	AVL9	937.208	-0.855338	0.0998013	-8.5704	1.03123e-17	5.23924e-16
	TWIST2	157.179	-1.83235	0.214024	-8.56142	1.11482e-17	5.64908e-16
	ALOXE3	531.262	-2.55339	0.298296	-8.55992	1.12946e-17	5.70837e-16
	LOC727896	166.706	-1.18591	0.138557	-8.55902	1.13826e-17	5.73785e-16
	SRPX	459.31	-2.30684	0.269852	-8.54854	1.24657e-17	6.26752e-16
	H2AFZ	13613.6	0.999507	0.117016	8.54163	1.32339e-17	6.63652e-16
	CRIM1	3785.19	-1.3311	0.155857	-8.54055	1.3358e-17	6.68142e-16
	WDFY2	1066.17	-0.972153	0.113854	-8.53859	1.35866e-17	6.77825e-16
	SDR9C7	368.604	-3.2232	0.377615	-8.53566	1.3936e-17	6.93467e-16
	MCFD2	5036.27	-0.665841	0.0781185	-8.52347	1.54849e-17	7.66776e-16
	PTRF	21739.4	-1.18338	0.138839	-8.52343	1.54892e-17	7.66776e-16
	ZNF259	1650.25	-0.762901	0.0895094	-8.52314	1.5528e-17	7.66776e-16
	IL1F10	41.6851	-3.59369	0.421708	-8.52175	1.57162e-17	7.74094e-16
	OBFC2A	1206.65	-1.15497	0.135571	-8.51933	1.60483e-17	7.88445e-16
	CCDC125	436.414	0.987263	0.115966	8.5134	1.68912e-17	8.23586e-16
	IGFL2	279.537	-3.28814	0.386213	-8.51381	1.68316e-17	8.23586e-16
	PTMA	38056.4	0.753472	0.088504	8.51342	1.68874e-17	8.23586e-16
	DIXDC1	461.569	-1.26421	0.148522	-8.51193	1.71067e-17	8.31998e-16
	SURF4	14674.3	-0.643068	0.0755722	-8.50932	1.74959e-17	8.48793e-16
	TOPBP1	4392.4	0.996214	0.117079	8.50889	1.75599e-17	8.4977e-16
	CEP70	1266.56	1.39456	0.163997	8.50358	1.83824e-17	8.87352e-16
	FANCA	1378.33	0.993116	0.116967	8.49057	2.05622e-17	9.90103e-16
	PCP2	24.3719	2.59136	0.305277	8.48855	2.09228e-17	1.00497e-15
	ABCA3	2454.29	3.08261	0.363517	8.47996	2.25279e-17	1.07939e-15
	CCRN4L	612.076	-1.39706	0.164787	-8.47795	2.29189e-17	1.09541e-15
	LIPN	22.537	-3.99306	0.471052	-8.47688	2.31309e-17	1.10282e-15
	C7orf13	414.574	1.72376	0.203573	8.46753	2.50645e-17	1.18915e-15
	SAP30	450.378	1.12855	0.133278	8.46766	2.50372e-17	1.18915e-15
	ANKRD43	56.749	2.50482	0.29594	8.46394	2.58485e-17	1.22335e-15
	XKR4	47.0016	4.97682	0.588024	8.46363	2.59178e-17	1.22364e-15
	ZNF365	246.267	-2.26189	0.267374	-8.45964	2.68201e-17	1.26316e-15
	NRG1	1233.91	-2.39983	0.283861	-8.45424	2.80901e-17	1.31976e-15
	AMIGO3	270.246	1.21781	0.144121	8.44991	2.91527e-17	1.36636e-15
	PLAC8	1495.47	2.70628	0.320312	8.44891	2.94027e-17	1.37476e-15
	MXD3	783.11	1.24418	0.147645	8.42682	3.55184e-17	1.6567e-15
	BACE1	1928.98	-0.96704	0.114981	-8.41043	4.0852e-17	1.9009e-15
	IQCB1	1438.71	1.1901	0.14161	8.40404	4.31371e-17	2.00241e-15
	CENPQ	480.008	0.866092	0.103095	8.40089	4.43123e-17	2.05204e-15
	DCLRE1C	730.082	0.731828	0.0871184	8.40038	4.45021e-17	2.05591e-15
	BCL2	1121.08	1.85959	0.22139	8.3996	4.47994e-17	2.06472e-15
	IGFL1	1421.65	-3.29229	0.392352	-8.39117	4.81346e-17	2.21316e-15
	CD44	45722.7	-1.16421	0.138803	-8.38752	4.96499e-17	2.27743e-15
	SLBP	3290.62	0.719453	0.0857879	8.38641	5.01207e-17	2.29358e-15
	CRBN	881.791	0.745854	0.0889926	8.38108	5.24428e-17	2.39419e-15
	ZNF469	1322.47	-2.20523	0.263175	-8.37931	5.32392e-17	2.42482e-15
	DTL	1857.26	1.03859	0.124125	8.36725	5.89781e-17	2.6799e-15
	ISOC1	1098.93	0.916135	0.10963	8.35659	6.45576e-17	2.92656e-15
	SERPINH1	14219.1	-1.25598	0.150387	-8.3517	6.72871e-17	3.04317e-15
	NLRX1	2282.46	-1.16872	0.139958	-8.35047	6.79905e-17	3.06781e-15
	POLE2	454.639	1.13853	0.136485	8.34179	7.31727e-17	3.29396e-15
	KIAA1712	699.572	0.79826	0.0956978	8.34146	7.33784e-17	3.29556e-15
	HCG27	23.1773	1.71888	0.20611	8.33964	7.45144e-17	3.33883e-15
	ZNF10	258.85	1.15033	0.138031	8.33386	7.82486e-17	3.49806e-15
	LMO4	5597.59	1.4322	0.171957	8.32881	8.1657e-17	3.63442e-15
	NGF	75.0095	-2.91558	0.35006	-8.32879	8.16744e-17	3.63442e-15
	FOSL1	3595.27	-1.95009	0.23416	-8.328	8.22191e-17	3.65027e-15
	MAGEA11	179.042	-5.72992	0.688113	-8.32701	8.29066e-17	3.67236e-15
	SNAI2	3161.16	-1.17315	0.140917	-8.3251	8.42543e-17	3.72354e-15
	WDR34	4521.88	1.14293	0.137304	8.32414	8.4943e-17	3.74543e-15
	IRS1	2561.52	-1.71072	0.205743	-8.31484	9.18787e-17	4.04204e-15
	PLSCR3	2458.5	-0.860958	0.103551	-8.31432	9.22814e-17	4.05055e-15
	KIFC1	2873.57	0.947258	0.113947	8.31314	9.32034e-17	4.08176e-15
	PCDHGB1	71.5561	-2.60225	0.313163	-8.30957	9.60533e-17	4.19707e-15
	ATXN7L2	268.769	0.791084	0.0952361	8.30656	9.85203e-17	4.29518e-15
	ICA1	368.402	1.97045	0.237352	8.30179	1.0255e-16	4.46082e-15
	NPHS1	12.3398	4.37225	0.526767	8.30015	1.03983e-16	4.513e-15
	WDR62	1130.01	1.10972	0.133878	8.28902	1.14183e-16	4.94462e-15
	SH2D5	605.942	-2.76855	0.334016	-8.28867	1.14525e-16	4.94835e-15
	SLC36A1	1405.85	-0.79665	0.096231	-8.27852	1.24714e-16	5.37657e-15
	FEZ1	1538.55	-2.00749	0.242535	-8.27715	1.26163e-16	5.42698e-15
	LIN54	1160.64	0.740919	0.0895258	8.27604	1.2734e-16	5.45579e-15
	PPWD1	1006.87	0.617658	0.0746326	8.27599	1.27397e-16	5.45579e-15
	OXNAD1	545.669	0.727246	0.0879013	8.27344	1.30144e-16	5.56116e-15
	HMOX2	3859.4	-0.878507	0.106285	-8.26558	1.39023e-16	5.92744e-15
	KIAA1841	625.411	0.876875	0.10615	8.26073	1.44789e-16	6.15976e-15
	C1orf112	703.914	0.948425	0.114886	8.25533	1.51489e-16	6.41657e-15
	CEP164	1268.84	-0.771928	0.0935041	-8.25555	1.51204e-16	6.41657e-15
	C19orf40	169.367	0.831015	0.100683	8.25379	1.53453e-16	6.48558e-15
	TIFA	999.959	0.856116	0.103764	8.2506	1.57607e-16	6.6466e-15
	KRT3	94.7197	-3.71046	0.449869	-8.24788	1.61225e-16	6.78442e-15
	JMJD5	198.974	0.758383	0.0919595	8.24692	1.62523e-16	6.80944e-15
	LHX1	31.0586	-4.09139	0.496098	-8.24715	1.62218e-16	6.80944e-15
	SPOCK1	875.883	-2.49001	0.302186	-8.23999	1.72228e-16	7.20045e-15
	RTKN2	729.566	1.57603	0.191303	8.23842	1.74503e-16	7.27985e-15
	ZNF397OS	533.951	0.845421	0.102673	8.23414	1.80857e-16	7.52869e-15
	CSAG1	77.294	-4.76573	0.579368	-8.22574	1.93996e-16	8.05833e-15
	SLC31A2	1909.42	-1.2136	0.147633	-8.22039	2.02851e-16	8.40809e-15
	DGKG	212.833	-2.42693	0.295326	-8.2178	2.07263e-16	8.57262e-15
	SSFA2	8528.78	-1.21427	0.147793	-8.21601	2.10386e-16	8.68326e-15
	LRRC59	10072.5	-0.688864	0.0838786	-8.21264	2.16381e-16	8.91168e-15
	SFI1	841.467	0.926716	0.112845	8.21226	2.17068e-16	8.92099e-15
	RNF217	494.023	-1.32847	0.161785	-8.21133	2.18745e-16	8.97088e-15
	PCDHGC5	354.7	-3.57954	0.43613	-8.20753	2.25794e-16	9.24036e-15
	FAM26E	297.829	-1.87521	0.228537	-8.20525	2.30106e-16	9.39696e-15
	MECOM	1564.69	1.87357	0.228555	8.19744	2.45564e-16	1.00071e-14
	UPP1	3992.74	-1.64527	0.20085	-8.19153	2.57922e-16	1.04886e-14
	HTR7	309.308	-2.40902	0.294171	-8.1892	2.62959e-16	1.06711e-14
	IGFL3	32.0307	-4.31085	0.526435	-8.18877	2.63917e-16	1.06875e-14
	FAM182B	160.505	2.21931	0.271034	8.18832	2.64891e-16	1.07046e-14
	ALDH1L2	828.944	-1.93347	0.236142	-8.18771	2.66234e-16	1.07364e-14
	BRDT	30.9191	-7.2222	0.882315	-8.18551	2.71151e-16	1.08894e-14
	NTSR1	51.9827	-3.60751	0.440709	-8.1857	2.70724e-16	1.08894e-14
	ZNF473	775.408	0.81248	0.0992804	8.18368	2.75296e-16	1.10329e-14
	CCDC28A	788.16	0.749607	0.0916221	8.18151	2.80308e-16	1.12106e-14
	CCDC14	1639.78	1.02298	0.125063	8.17974	2.84466e-16	1.13534e-14
	CHORDC1	1377.07	-1.08384	0.132507	-8.17946	2.85117e-16	1.1356e-14
	CBX5	8638.02	1.05342	0.128801	8.17866	2.87019e-16	1.14083e-14
	KANK4	309.779	-3.08767	0.378063	-8.16707	3.15968e-16	1.25332e-14
	CABLES2	786.257	0.881394	0.107933	8.16615	3.1839e-16	1.26034e-14
	PSPC1	1816.04	0.647935	0.0793547	8.16504	3.21318e-16	1.26934e-14
	C17orf65	315.906	0.877113	0.107535	8.15651	3.44844e-16	1.3595e-14
	RHOXF1	12.9396	4.00318	0.491039	8.15247	3.56551e-16	1.4028e-14
	LOC647946	91.119	2.26855	0.278364	8.14957	3.6521e-16	1.43395e-14
	GREM1	4276.41	-2.08396	0.25585	-8.14523	3.78555e-16	1.48334e-14
	IL1F5	4263.77	-2.77789	0.341089	-8.14419	3.81834e-16	1.49316e-14
	NKD1	102.21	-1.89586	0.232902	-8.14017	3.94726e-16	1.54047e-14
	CALB2	262.365	-2.53898	0.311925	-8.13972	3.96193e-16	1.54308e-14
	BCL11A	1508.15	1.16766	0.143523	8.13572	4.09501e-16	1.59171e-14
	CPEB1	81.6879	2.63814	0.3244	8.13238	4.20955e-16	1.63295e-14
	TAS1R1	26.0724	-2.96416	0.3648	-8.12542	4.4583e-16	1.72599e-14
	NAP1L4	8399.87	0.608636	0.0749987	8.11528	4.84653e-16	1.87254e-14
	PPFIBP1	3479.44	-1.00976	0.124487	-8.11136	5.00576e-16	1.93021e-14
	C11orf24	2129.47	-0.697673	0.0860304	-8.10961	5.07825e-16	1.95427e-14
	GINS1	1588.13	0.944615	0.116542	8.10537	5.25874e-16	2.01971e-14
	GAST	52.0373	-3.10228	0.382815	-8.10386	5.32407e-16	2.04075e-14
	KRTDAP	8388.1	-3.82604	0.472233	-8.102	5.40612e-16	2.06811e-14
	ZNF396	49.2151	1.3724	0.169405	8.10129	5.438e-16	2.0762e-14
	CIT	2428.65	1.10478	0.136474	8.09521	5.71647e-16	2.17822e-14
	ING3	463.822	0.642299	0.0793547	8.09403	5.77226e-16	2.19516e-14
	MME	798.304	-2.42283	0.299509	-8.08934	5.99872e-16	2.27681e-14
	RAB5C	7313.82	-0.388786	0.048082	-8.0859	6.1708e-16	2.33754e-14
	ABL2	2666.75	-1.02605	0.1269	-8.0855	6.19119e-16	2.34068e-14
	BCHE	66.4429	-2.9557	0.365663	-8.08311	6.31357e-16	2.3823e-14
	C22orf46	1016.17	0.749492	0.09273	8.08251	6.34445e-16	2.38929e-14
	FPR2	91.0771	-2.37667	0.294071	-8.08196	6.37319e-16	2.39545e-14
	FKBP9L	212.62	-1.30231	0.161231	-8.07727	6.62351e-16	2.48195e-14
	NUP62CL	156.242	1.35758	0.168077	8.07717	6.62895e-16	2.48195e-14
	SVIP	378.828	1.75835	0.217733	8.0757	6.70904e-16	2.50708e-14
	C4orf46	687.792	0.835828	0.103548	8.07189	6.92171e-16	2.57881e-14
	ESCO2	643.563	1.09942	0.136205	8.07179	6.92764e-16	2.57881e-14
	EPGN	188.979	-3.5499	0.440506	-8.05867	7.71269e-16	2.86554e-14
	DDB2	2351.72	0.866936	0.107628	8.0549	7.95436e-16	2.94966e-14
	PRSS36	182.353	1.5734	0.195408	8.05186	8.15473e-16	3.01819e-14
	DNAJC6	116.928	-2.11542	0.262783	-8.05009	8.27345e-16	3.05628e-14
	ZNF684	99.5838	0.790966	0.0982675	8.04911	8.33954e-16	3.07483e-14
	ATAD2	4410.6	0.929437	0.115487	8.04795	8.41897e-16	3.09821e-14
	MTMR7	81.5714	1.37896	0.17141	8.04484	8.63568e-16	3.17193e-14
	TRAF2	2583.62	1.34523	0.167222	8.04458	8.65425e-16	3.17273e-14
	C5orf33	1479.56	0.829903	0.103215	8.04052	8.94609e-16	3.27352e-14
	PPPDE2	883.727	-0.692209	0.0861546	-8.0345	9.39645e-16	3.42537e-14
	SSBP2	697.508	1.14831	0.142922	8.03456	9.39138e-16	3.42537e-14
	FEN1	3734.58	0.809702	0.100804	8.03242	9.55715e-16	3.4774e-14
	XPR1	4033.79	-0.849962	0.105986	-8.01957	1.06112e-15	3.84647e-14
	FANCD2	1284.86	0.952286	0.118794	8.01632	1.08963e-15	3.94241e-14
	SPRY4	1358.15	-1.36411	0.170263	-8.01175	1.13087e-15	4.084e-14
	LOC401052	53.948	1.44079	0.179916	8.00814	1.16455e-15	4.19779e-14
	EPO	17.1546	-3.34811	0.418124	-8.00745	1.17109e-15	4.21351e-14
	ME1	1934.68	-1.73817	0.217095	-8.00648	1.18041e-15	4.23917e-14
	FAF1	2552.6	0.592181	0.0739755	8.0051	1.19374e-15	4.2791e-14
	OFD1	1241.88	0.712048	0.0889821	8.00216	1.2226e-15	4.37447e-14
	CHDH	279.101	2.04312	0.255578	7.99412	1.30507e-15	4.66092e-14
	COL6A3	42287.9	-2.0387	0.255043	-7.99356	1.31098e-15	4.67343e-14
	CYP1A1	23.2528	-4.22784	0.529065	-7.99116	1.33676e-15	4.75634e-14
	RAB38	2545.25	-1.73374	0.216963	-7.99094	1.33916e-15	4.75634e-14
	C14orf162	52.4972	2.63748	0.33053	7.97957	1.46849e-15	5.20614e-14
	CEP152	436.867	0.936374	0.117437	7.97344	1.54319e-15	5.45102e-14
	CYP4Z1	23.0607	3.44758	0.432374	7.97361	1.54099e-15	5.45102e-14
	SIK3	2083.96	-0.754753	0.0947333	-7.96713	1.62395e-15	5.72584e-14
	MUC5B	1078.96	-4.41925	0.554851	-7.96477	1.65538e-15	5.82602e-14
	KLK9	1025.15	-3.50817	0.440502	-7.96403	1.66521e-15	5.85e-14
	REXO2	1906.28	-0.938022	0.117906	-7.95567	1.78163e-15	6.24766e-14
	GPAT2	506.095	2.96871	0.373192	7.9549	1.79272e-15	6.26383e-14
	ENTPD7	1752.86	-1.13304	0.14252	-7.95005	1.8643e-15	6.50222e-14
	CCDC18	261.841	0.993456	0.125018	7.94649	1.91865e-15	6.67967e-14
	PTK7	9562.81	-0.965577	0.121513	-7.94627	1.92208e-15	6.67967e-14
	LRRN4	16.3507	-2.57055	0.323572	-7.94428	1.95324e-15	6.77578e-14
	IL11	324.803	-2.15457	0.271473	-7.93657	2.07853e-15	7.19751e-14
	FCAMR	18.0392	3.835	0.483837	7.92624	2.25884e-15	7.80792e-14
	F2RL1	1862.21	-1.93653	0.244366	-7.9247	2.28689e-15	7.8908e-14
	ARHGDIA	18593.3	-0.610424	0.0770383	-7.92365	2.30637e-15	7.94383e-14
	ZNF700	608.339	0.801158	0.101186	7.91768	2.41979e-15	8.3197e-14
	CBFA2T2	2423.19	1.07307	0.135533	7.91745	2.42436e-15	8.32063e-14
	JAKMIP3	51.7927	-2.94441	0.371932	-7.91652	2.44245e-15	8.36788e-14
	KRT36	34.2124	3.81247	0.482	7.90968	2.58043e-15	8.82499e-14
	PXMP2	593.944	0.958777	0.121227	7.90895	2.5957e-15	8.86156e-14
	KCTD6	255.29	0.939711	0.118829	7.90807	2.6141e-15	8.90865e-14
	TNN	165.671	-3.011	0.380922	-7.90451	2.68988e-15	9.15078e-14
	ZNF667	109.696	2.3548	0.297971	7.90279	2.72718e-15	9.26141e-14
	POLA2	1627.59	0.739399	0.0936353	7.89659	2.86647e-15	9.71738e-14
	TTPAL	1957.33	-0.887443	0.112389	-7.89619	2.87568e-15	9.73157e-14
	NCAPH2	3142.45	0.762492	0.0966511	7.88912	3.04317e-15	1.02804e-13
	LIN9	575.645	0.862906	0.109382	7.88891	3.04849e-15	1.02804e-13
	CBX7	1759.7	1.30452	0.165373	7.88834	3.06234e-15	1.03092e-13
	LOC648740	13.1672	1.91381	0.242719	7.88486	3.14877e-15	1.05817e-13
	C7orf46	178.363	1.80414	0.228857	7.88327	3.18914e-15	1.06988e-13
	IQCC	245.686	1.06035	0.134527	7.88211	3.21891e-15	1.078e-13
	IGLON5	54.1029	-1.9885	0.252315	-7.88101	3.24751e-15	1.0857e-13
	SIGIRR	1078.24	1.17391	0.148985	7.87937	3.29043e-15	1.09626e-13
	SLC35F3	162.779	-2.73881	0.347583	-7.87956	3.28533e-15	1.09626e-13
	NUDT6	112.733	1.1221	0.142415	7.87906	3.29842e-15	1.09703e-13
	HLF	973.491	2.03045	0.258129	7.86604	3.66051e-15	1.21538e-13
	RFC2	2358.59	0.720902	0.0916696	7.86414	3.71646e-15	1.23184e-13
	KIF25	13.4373	3.17074	0.403385	7.86034	3.83104e-15	1.26765e-13
	ZNF554	234.341	0.963265	0.122552	7.86006	3.83959e-15	1.26831e-13
	MEFV	119.268	-2.02618	0.257807	-7.85929	3.86331e-15	1.27397e-13
	LIPK	48.6591	-3.65149	0.464764	-7.85666	3.945e-15	1.2987e-13
	GKAP1	116.749	1.64829	0.209828	7.85545	3.98331e-15	1.30908e-13
	IL1F8	47.9521	-3.01533	0.384001	-7.85239	4.08171e-15	1.33844e-13
	PTPRN	76.8009	-2.92041	0.37192	-7.85225	4.08646e-15	1.33844e-13
	YKT6	7744.77	-0.647008	0.0824045	-7.85162	4.10707e-15	1.34292e-13
	MICAL2	3875.49	-1.47291	0.187618	-7.8506	4.14066e-15	1.35161e-13
	PAFAH1B3	1976.18	1.18017	0.150345	7.84978	4.16769e-15	1.35815e-13
	LFNG	1559.32	-1.46376	0.186481	-7.84941	4.18013e-15	1.35991e-13
	ELFN1	187.131	-1.84776	0.235477	-7.84689	4.26482e-15	1.38514e-13
	CNIH2	117.531	1.63924	0.208921	7.84624	4.28712e-15	1.39005e-13
	DMKN	10460.1	-2.65794	0.33886	-7.84377	4.3722e-15	1.41526e-13
	CENPJ	680.953	1.06434	0.135734	7.84136	4.45688e-15	1.44026e-13
	NRBF2	1521.72	-0.830463	0.105918	-7.84062	4.48313e-15	1.44333e-13
	PTPRE	1545.55	-1.1412	0.145551	-7.84056	4.48536e-15	1.44333e-13
	TMCO4	1147.29	0.920668	0.117425	7.84047	4.48873e-15	1.44333e-13
	THAP10	158.612	0.994778	0.126898	7.83916	4.5356e-15	1.45598e-13
	PASK	646.709	0.969742	0.123788	7.83388	4.73033e-15	1.51598e-13
	B4GALNT1	425.205	-2.10866	0.269294	-7.83034	4.86567e-15	1.55677e-13
	GOLGA2B	253.271	1.64109	0.209852	7.82021	5.27361e-15	1.68451e-13
	NKX2-3	191.132	3.73224	0.477403	7.81781	5.37513e-15	1.71129e-13
	UBTD1	810.281	-1.10552	0.141409	-7.81784	5.37362e-15	1.71129e-13
	HHIP	26.2299	-3.12739	0.400086	-7.81681	5.41803e-15	1.72212e-13
	GCET2	297.279	1.5472	0.197938	7.81657	5.4283e-15	1.72255e-13
	MNS1	218.438	1.69867	0.217467	7.81115	5.66692e-15	1.79533e-13
	AK5	50.3566	-2.24099	0.286954	-7.80958	5.73778e-15	1.81481e-13
	GALNS	1386.55	-0.907847	0.116253	-7.8092	5.75499e-15	1.81728e-13
	APOO	626.741	0.881988	0.112965	7.80759	5.82906e-15	1.83767e-13
	CEP78	873.85	0.716413	0.0917638	7.80715	5.84977e-15	1.8412e-13
	JKAMP	1565.06	-0.607979	0.0778852	-7.8061	5.89862e-15	1.85357e-13
	EHD2	9786.99	-1.14189	0.146293	-7.80548	5.92749e-15	1.85962e-13
	RNF149	3417.71	-0.771292	0.0988747	-7.8007	6.15651e-15	1.92834e-13
	TUBA4A	15963.3	-1.47208	0.188726	-7.80009	6.18647e-15	1.9346e-13
	ZBED2	929.156	-1.86125	0.238644	-7.79929	6.22578e-15	1.94375e-13
	MORC4	2078.83	0.865823	0.111117	7.79198	6.59696e-15	2.05632e-13
	F2RL2	850.328	-1.99058	0.255551	-7.78937	6.73455e-15	2.09583e-13
	KRT15	65055	2.42245	0.311048	7.78802	6.80648e-15	2.11482e-13
	HNRNPUL1	16540.2	0.520122	0.0667918	7.78722	6.85022e-15	2.125e-13
	PTTG1	3452.88	1.21358	0.155878	7.7854	6.94951e-15	2.15235e-13
	KIAA0101	1524.44	1.10008	0.141313	7.78467	6.9894e-15	2.16063e-13
	TMEM86A	581.852	-1.68832	0.216882	-7.78451	6.99857e-15	2.16063e-13
	MAMDC4	247.727	2.02244	0.259833	7.7836	7.04894e-15	2.17271e-13
	LZTFL1	712.626	0.791732	0.101738	7.78208	7.13399e-15	2.19543e-13
	SCML2	160.176	1.82343	0.234649	7.77085	7.79586e-15	2.39531e-13
	NDN	615.669	-1.80967	0.232944	-7.76868	7.93084e-15	2.43292e-13
	PLEC	53799.5	-1.0665	0.137352	-7.76475	8.18085e-15	2.50564e-13
	INPP5B	1034.24	0.537501	0.069258	7.76085	8.43638e-15	2.57983e-13
	CTSE	85.5679	3.83828	0.494695	7.75888	8.56811e-15	2.61598e-13
	MYADM	5639.88	-1.52876	0.197367	-7.74578	9.49951e-15	2.89578e-13
	COL19A1	130.87	3.90747	0.50455	7.74447	9.59831e-15	2.9213e-13
	SLC25A35	230.089	1.10488	0.142839	7.73513	1.03299e-14	3.13903e-13
	ARHGAP26	1832.38	1.54555	0.19987	7.73278	1.05223e-14	3.19247e-13
	RHBDL3	271.686	2.31896	0.299936	7.73151	1.06276e-14	3.21937e-13
	SLC25A30	638.929	-0.856098	0.11076	-7.72928	1.08159e-14	3.27131e-13
	UBD	6386.99	2.51061	0.324828	7.72903	1.08367e-14	3.27247e-13
	RAD51C	720.994	0.869396	0.112563	7.72365	1.13049e-14	3.40854e-13
	STX3	1546.57	-0.699797	0.0906119	-7.72301	1.13614e-14	3.42025e-13
	NCAPG2	2285.4	0.82649	0.107073	7.71895	1.17293e-14	3.52553e-13
	HSPA8	59099.2	-0.693133	0.0898469	-7.7146	1.2136e-14	3.64211e-13
	TNFAIP6	389.587	-1.7643	0.22872	-7.7138	1.22126e-14	3.65942e-13
	FCER2	44.0405	3.30566	0.428709	7.71072	1.25112e-14	3.73732e-13
	KIRREL	1122.66	-2.02054	0.262037	-7.71091	1.24921e-14	3.73732e-13
	TM4SF19	672.185	-2.58476	0.33523	-7.71039	1.25431e-14	3.7411e-13
	RAB31	8758.84	-1.21109	0.157122	-7.70792	1.27882e-14	3.80833e-13
	SSX2IP	1646.03	0.895375	0.11617	7.70743	1.2838e-14	3.81727e-13
	KPRP	803.958	-3.5717	0.463558	-7.70497	1.30872e-14	3.8854e-13
	PPP2R1B	1730.13	-0.823049	0.106839	-7.70367	1.32214e-14	3.91925e-13
	TRIM74	20.3345	2.17492	0.28245	7.70018	1.35875e-14	4.02161e-13
	KRT75	2511.88	-3.26733	0.424371	-7.69923	1.36886e-14	4.04535e-13
	DPY19L2P2	54.8561	1.85744	0.24128	7.69827	1.37923e-14	4.06977e-13
	MDM1	487.113	1.01176	0.131442	7.69737	1.38899e-14	4.09236e-13
	RDX	3680.15	-0.938741	0.121989	-7.69532	1.41139e-14	4.15203e-13
	HLCS	1297.94	0.625305	0.0812755	7.69365	1.42997e-14	4.2003e-13
	NT5E	2283.25	-2.1495	0.279577	-7.6884	1.48991e-14	4.36972e-13
	MMP17	254.606	-1.63248	0.212351	-7.68766	1.49856e-14	4.38843e-13
	HCN2	54.8896	-1.51836	0.197527	-7.68688	1.50771e-14	4.40857e-13
	THBS1	16182.9	-1.95908	0.254896	-7.68579	1.52062e-14	4.4396e-13
	NPR2	359.069	-2.12259	0.276247	-7.68365	1.54619e-14	4.50746e-13
	COL6A1	32404.2	-1.7326	0.22566	-7.67792	1.61687e-14	4.70643e-13
	SMPDL3B	413.938	1.96395	0.256026	7.6709	1.70796e-14	4.96413e-13
	AHR	7152.19	-1.21261	0.158114	-7.66919	1.73093e-14	5.0158e-13
	SLC5A10	58.8932	-1.79271	0.233753	-7.66925	1.73004e-14	5.0158e-13
	BRIP1	595.742	1.26044	0.164411	7.66638	1.76916e-14	5.11893e-13
	MPZL3	229.257	-1.68077	0.219266	-7.66544	1.78214e-14	5.14294e-13
	WNT7A	268.515	-2.50244	0.326459	-7.6654	1.78277e-14	5.14294e-13
	CNGB1	597.673	-3.2104	0.418873	-7.66437	1.79712e-14	5.17661e-13
	SALL1	71.8915	-2.80846	0.366521	-7.66248	1.82382e-14	5.24571e-13
	PAPL	297.324	-3.00867	0.392689	-7.66169	1.83497e-14	5.26995e-13
	WHSC1	5906.56	0.901843	0.117761	7.65822	1.88522e-14	5.40625e-13
	FOXD3	88.0849	2.60296	0.340081	7.65396	1.94888e-14	5.58054e-13
	TREX2	134.939	-2.61437	0.341895	-7.6467	2.06201e-14	5.89576e-13
	MND1	247.725	1.09494	0.143218	7.64526	2.08521e-14	5.95331e-13
	LOC144486	19.5018	1.22665	0.160549	7.64037	2.16591e-14	6.17461e-13
	CNOT10	1259.77	0.584021	0.0764711	7.63714	2.22094e-14	6.32218e-13
	C1orf77	4219.79	0.466879	0.0611377	7.63651	2.23189e-14	6.344e-13
	CCND1	10530.8	-1.6666	0.218376	-7.63179	2.31512e-14	6.57094e-13
	SETMAR	450.07	0.901923	0.118207	7.63004	2.34677e-14	6.65103e-13
	ADAMTS14	401.086	-1.52135	0.199415	-7.62907	2.36453e-14	6.69156e-13
	SLC25A32	1385.49	-0.641764	0.0841294	-7.6283	2.37861e-14	6.72158e-13
	HDAC6	2166.58	0.61027	0.0800167	7.62678	2.40691e-14	6.79163e-13
	FHOD1	1463.29	-0.826122	0.108333	-7.62574	2.42645e-14	6.83679e-13
	C17orf57	45.556	1.46343	0.19193	7.6248	2.44408e-14	6.87647e-13
	SEPSECS	508.146	0.67418	0.088433	7.62363	2.46635e-14	6.92906e-13
	TMEM80	660.014	0.987748	0.129588	7.62223	2.49337e-14	6.99482e-13
	FLVCR2	574.199	-1.38008	0.18108	-7.6214	2.50932e-14	7.02937e-13
	KIF13A	3555.04	-1.10459	0.144959	-7.62003	2.53611e-14	7.09414e-13
	UBASH3B	803.817	-1.20387	0.158008	-7.61902	2.556e-14	7.13945e-13
	ITGA6	44456.1	-1.48493	0.19497	-7.61622	2.61221e-14	7.28596e-13
	SAP30L	2065.11	0.73112	0.0960387	7.61276	2.68294e-14	7.47246e-13
	SIAE	820.453	-0.875741	0.115046	-7.6121	2.69682e-14	7.50035e-13
	TBX2	601.53	-1.729	0.227245	-7.60851	2.77263e-14	7.70013e-13
	TCEA3	1682.48	1.44772	0.190288	7.60807	2.78225e-14	7.71577e-13
	CCDC150	125.486	1.57655	0.207255	7.60681	2.80937e-14	7.77982e-13
	SCARF2	480.624	-1.57746	0.207401	-7.60587	2.83003e-14	7.82585e-13
	CIDEB	1389.88	0.771142	0.101409	7.6043	2.86443e-14	7.90966e-13
	IGSF9	3324.9	1.19096	0.156654	7.60249	2.90488e-14	8.00993e-13
	LSM3	1821.4	0.951226	0.125155	7.60041	2.95192e-14	8.12807e-13
	GLS2	556.32	2.2012	0.289694	7.59838	2.99857e-14	8.24478e-13
	WDR87	16.5056	5.0572	0.665725	7.59654	3.04163e-14	8.35132e-13
	NCRNA00201	912.706	1.34469	0.177083	7.59356	3.11229e-14	8.53322e-13
	SLC1A1	343.406	1.76066	0.232158	7.5839	3.35315e-14	9.16763e-13
	PMP22	2415.49	-1.37342	0.181188	-7.5801	3.4529e-14	9.42706e-13
	COL5A2	17509.8	-1.88524	0.248723	-7.57966	3.46453e-14	9.44547e-13
	C4orf31	82.2769	-2.56087	0.337921	-7.57831	3.50086e-14	9.53111e-13
	SOX11	90.6928	-2.20434	0.290906	-7.57752	3.52228e-14	9.57595e-13
	CSMD3	10.4204	-3.94992	0.521329	-7.57665	3.54599e-14	9.6269e-13
	C14orf126	745.479	-0.801638	0.105848	-7.57351	3.63284e-14	9.84886e-13
	RBMS1	3414.39	-0.668966	0.0883745	-7.56968	3.74145e-14	1.01291e-12
	PTBP2	428.484	0.812955	0.107425	7.56765	3.80049e-14	1.02746e-12
	ZNF230	196.147	0.817664	0.108092	7.56453	3.89271e-14	1.05092e-12
	CLTC	23846.4	-0.620086	0.081979	-7.56397	3.90949e-14	1.05398e-12
	KRT6B	301428	-2.38403	0.315262	-7.56206	3.96749e-14	1.06813e-12
	CAV2	5330.28	-1.23639	0.163551	-7.5597	4.04003e-14	1.08615e-12
	EPT1	3451.06	-0.77755	0.102952	-7.55253	4.26886e-14	1.14608e-12
	INTS10	2719.72	0.639073	0.0846242	7.55189	4.28975e-14	1.15009e-12
	PARM1	2863.87	2.45432	0.32515	7.54826	4.41116e-14	1.18101e-12
	REEP3	1261.48	-0.878394	0.116441	-7.54366	4.56976e-14	1.22178e-12
	PRR19	179.031	1.47589	0.195654	7.54339	4.57915e-14	1.2226e-12
	C17orf53	622.315	1.04267	0.138229	7.54309	4.58981e-14	1.22376e-12
	MAP1LC3B2	779.156	-0.698808	0.0926913	-7.53909	4.73253e-14	1.26008e-12
	TYK2	3997.17	0.680971	0.0903412	7.53777	4.78086e-14	1.2712e-12
	MGAT3	1158.19	2.63953	0.350287	7.53533	4.87093e-14	1.29337e-12
	PROK2	29.1019	-3.1471	0.417681	-7.5347	4.89464e-14	1.29788e-12
	THBS2	10201.2	-2.11425	0.280712	-7.53174	5.00673e-14	1.32579e-12
	ELAC1	264.572	0.767279	0.101903	7.52947	5.09478e-14	1.34726e-12
	RBM7	1023.49	-0.635661	0.0844269	-7.52913	5.10777e-14	1.34885e-12
	ZYG11A	224.671	2.4169	0.321127	7.52631	5.21924e-14	1.37641e-12
	SASS6	543.256	0.802888	0.106699	7.52477	5.28121e-14	1.39086e-12
	KCTD11	3875.01	-1.222	0.162428	-7.5233	5.34105e-14	1.40471e-12
	PCDHGA11	57.109	-1.76228	0.234427	-7.51738	5.5886e-14	1.46782e-12
	BTBD16	41.2415	-3.66116	0.487152	-7.51544	5.67205e-14	1.48772e-12
	BCL9L	5678.03	-0.903656	0.12026	-7.5142	5.72613e-14	1.49987e-12
	CALHM1	23.3231	-3.58311	0.476942	-7.51269	5.79246e-14	1.5152e-12
	PLK4	897.558	0.884399	0.117799	7.50767	6.01888e-14	1.5723e-12
	KRT1	34773.8	-4.17441	0.556465	-7.50166	6.30152e-14	1.64392e-12
	CYP26B1	1352.42	-2.12835	0.283812	-7.49914	6.42358e-14	1.6735e-12
	FAM69A	775.978	-0.881857	0.117619	-7.49757	6.50103e-14	1.68913e-12
	MYO1D	7335.07	-0.730408	0.0974179	-7.49768	6.49561e-14	1.68913e-12
	LHX2	177.05	2.10689	0.281061	7.49622	6.56841e-14	1.70435e-12
	ITGA5	9121.3	-1.51065	0.201539	-7.49555	6.60195e-14	1.70941e-12
	XPO6	6112.22	-0.559104	0.0745921	-7.49548	6.60555e-14	1.70941e-12
	MAP7D2	573.803	2.88962	0.385984	7.48637	7.08048e-14	1.82986e-12
	OXER1	88.2103	1.94727	0.260127	7.48583	7.10977e-14	1.83498e-12
	SCNN1D	670.67	-2.39309	0.319781	-7.48354	7.23451e-14	1.86469e-12
	LCE3E	1185.81	-3.70999	0.495858	-7.48197	7.32189e-14	1.88471e-12
	ZNF576	599.475	0.60376	0.0807094	7.48067	7.39466e-14	1.90091e-12
	PCSK5	715.982	-2.11836	0.283361	-7.47582	7.67243e-14	1.9697e-12
	NR2C2AP	1408.21	0.929784	0.124409	7.47359	7.80334e-14	2.00065e-12
	TIMP2	12042.9	-1.61153	0.215666	-7.47234	7.87801e-14	2.01713e-12
	FAM89A	1122.01	-1.4185	0.189865	-7.47113	7.95107e-14	2.03314e-12
	DCST2	54.5636	1.9026	0.254723	7.46929	8.0626e-14	2.05894e-12
	FIZ1	838.234	0.585809	0.0784349	7.46874	8.09683e-14	2.06496e-12
	DCBLD1	1653.82	-1.17871	0.157832	-7.46815	8.13271e-14	2.07138e-12
	DNAJA2	3760.42	-0.576497	0.0772098	-7.46664	8.22685e-14	2.0926e-12
	C9orf68	50.7382	1.38293	0.18524	7.46561	8.29172e-14	2.10357e-12
	RAD54L	907.641	0.973965	0.130471	7.46499	8.33065e-14	2.11069e-12
	MEIS3	255.666	-1.71457	0.230064	-7.45262	9.15077e-14	2.31544e-12
	SIDT2	1654.53	-0.783685	0.105179	-7.45094	9.26792e-14	2.34203e-12
	ZDHHC9	2530.46	-0.902478	0.121144	-7.44962	9.36102e-14	2.36247e-12
	DPAGT1	1545.16	-0.606426	0.0814091	-7.44912	9.3966e-14	2.36528e-12
	RAD1	1549.48	0.566699	0.0760759	7.44913	9.39599e-14	2.36528e-12
	PDE6B	216.408	2.48131	0.333178	7.44739	9.52046e-14	2.39334e-12
	SLC8A2	139.09	3.08288	0.413982	7.44688	9.55753e-14	2.39955e-12
	MBD4	2317.23	0.649272	0.0872448	7.44196	9.9199e-14	2.48575e-12
	NID1	4666.74	-1.62755	0.218701	-7.44188	9.92658e-14	2.48575e-12
	CDK1	3410.83	0.939242	0.126222	7.44119	9.97858e-14	2.49555e-12
	GALNTL2	406.179	-2.10968	0.283541	-7.44049	1.00312e-13	2.50547e-12
	YAP1	7129.92	-1.10622	0.148708	-7.43885	1.01567e-13	2.53355e-12
	PCDHGA4	55.432	-2.13174	0.286591	-7.43828	1.02004e-13	2.54117e-12
	PEAR1	266.655	-1.28682	0.173056	-7.43589	1.03866e-13	2.58422e-12
	KIAA1609	2711.85	-1.15664	0.155555	-7.43554	1.04144e-13	2.58783e-12
	PAQR5	1000.77	-2.1775	0.292918	-7.43383	1.05501e-13	2.61818e-12
	CHPF2	3511.22	-0.678729	0.0913074	-7.43345	1.05802e-13	2.6223e-12
	BRCA1	1607.38	0.829609	0.111629	7.43185	1.07088e-13	2.65077e-12
	DEPDC4	27.0763	0.960056	0.12923	7.42902	1.09404e-13	2.70464e-12
	RHEBL1	139.196	1.23195	0.165861	7.42762	1.10571e-13	2.73e-12
	ACVR1	2180.99	-0.815655	0.109837	-7.42605	1.11887e-13	2.75897e-12
	FOXE3	33.5255	2.8892	0.389197	7.4235	1.14064e-13	2.80909e-12
	GABRB2	48.7414	3.31309	0.446342	7.42277	1.14699e-13	2.82114e-12
	NR1D2	2836.74	0.818366	0.110294	7.41984	1.17265e-13	2.87329e-12
	PTTG3P	154.245	1.08827	0.146665	7.42005	1.17074e-13	2.87329e-12
	YWHAG	15801.8	-0.659729	0.0889134	-7.41991	1.17197e-13	2.87329e-12
	RAD18	628.188	0.824985	0.111205	7.4186	1.18365e-13	2.89659e-12
	HCN4	19.391	3.69357	0.49796	7.4174	1.19445e-13	2.91932e-12
	C16orf59	541.4	1.06713	0.143892	7.41619	1.20534e-13	2.94221e-12
	FXYD5	4574.96	-1.20162	0.162031	-7.41599	1.20717e-13	2.94296e-12
	EFCAB7	238.855	0.765103	0.103183	7.41502	1.21608e-13	2.95725e-12
	RNF5P1	660.786	0.651698	0.087888	7.4151	1.21536e-13	2.95725e-12
	LOC286367	43.5956	1.61781	0.218275	7.41177	1.24622e-13	3.02674e-12
	ZNF266	1391.41	0.834421	0.112634	7.40822	1.28004e-13	3.10499e-12
	MYOF	11679.6	-0.986921	0.133286	-7.40456	1.31586e-13	3.18787e-12
	TCEANC	73.5435	0.772253	0.104298	7.4043	1.31845e-13	3.19015e-12
	CASP4	3031.61	-1.12685	0.15221	-7.40328	1.32865e-13	3.21083e-12
	IL1B	1911.31	-1.93175	0.261133	-7.39758	1.38693e-13	3.34748e-12
	CALML4	588.918	0.808459	0.109329	7.39472	1.41708e-13	3.41598e-12
	C1orf68	44.5152	-3.44253	0.465752	-7.39133	1.45365e-13	3.49978e-12
	CALD1	9403.54	-1.25358	0.169612	-7.39082	1.45925e-13	3.50891e-12
	GOSR2	2287.17	-0.407993	0.0552087	-7.39	1.46826e-13	3.5262e-12
	WDR90	1316.18	1.00198	0.135599	7.38926	1.47646e-13	3.54149e-12
	FAM81A	166.423	1.88472	0.255093	7.38839	1.48612e-13	3.56026e-12
	AGPAT4	681.659	-1.51916	0.205694	-7.38555	1.5182e-13	3.63261e-12
	PNPLA1	80.1532	-2.87927	0.389861	-7.38538	1.5202e-13	3.63289e-12
	LUM	17428.2	-1.70647	0.231072	-7.38502	1.52433e-13	3.63828e-12
	ATF5	4004.65	1.35711	0.183787	7.38413	1.53454e-13	3.65815e-12
	ACP6	335.823	1.19804	0.162251	7.38384	1.53787e-13	3.66157e-12
	GINS4	1004.03	1.09101	0.147762	7.38353	1.54147e-13	3.66562e-12
	SERINC3	5121.75	-0.744136	0.100792	-7.38289	1.54894e-13	3.67887e-12
	GJA1	21990.9	-1.81065	0.24528	-7.38197	1.55968e-13	3.69984e-12
	LPCAT1	3261.25	-1.08988	0.147708	-7.37861	1.59947e-13	3.78958e-12
	B9D2	281.055	0.9299	0.12609	7.37491	1.64457e-13	3.89168e-12
	AATK	106.481	-1.00803	0.13669	-7.37454	1.64917e-13	3.8978e-12
	GNRH1	54.8108	1.60685	0.21791	7.37394	1.65654e-13	3.91044e-12
	ATG10	237.633	0.652278	0.0885181	7.36886	1.72087e-13	4.05736e-12
	IL18	1378.97	-1.64178	0.222937	-7.36436	1.78e-13	4.19166e-12
	PCDHGA2	31.5965	-1.85991	0.252645	-7.36177	1.81485e-13	4.26853e-12
	C16orf73	107.75	4.51993	0.614168	7.35943	1.84696e-13	4.33353e-12
	SFTA1P	14.4313	-2.59878	0.35312	-7.35949	1.84615e-13	4.33353e-12
	THAP9	222.275	0.70896	0.0963772	7.3561	1.89367e-13	4.43774e-12
	DYRK1A	3785.74	0.517245	0.0703362	7.35389	1.92522e-13	4.50623e-12
	SLC35F5	1655.6	-0.808872	0.109999	-7.35346	1.93142e-13	4.51527e-12
	PBX1	2919.23	1.45754	0.198252	7.35196	1.95326e-13	4.56082e-12
	TPD52L2	7872.34	-0.701295	0.0954299	-7.3488	1.99998e-13	4.6643e-12
	C15orf21	116.025	1.24342	0.169351	7.34227	2.09996e-13	4.89082e-12
	SMOX	1108.78	-1.41664	0.192946	-7.34213	2.10216e-13	4.89082e-12
	SLC38A4	209.627	-2.28908	0.311895	-7.33927	2.14765e-13	4.99064e-12
	PDZD7	21.7504	-1.84147	0.251118	-7.3331	2.24896e-13	5.21981e-12
	FLRT2	1757.65	-2.03966	0.278183	-7.33208	2.26603e-13	5.25311e-12
	SYT10	12.2807	4.48607	0.612176	7.32807	2.33494e-13	5.40639e-12
	NFKBIL2	1780.81	0.901447	0.123165	7.31904	2.49756e-13	5.77603e-12
	PLXDC2	1128.8	-1.53195	0.209376	-7.31674	2.54066e-13	5.86868e-12
	UBE4A	2562.52	-0.65099	0.0889991	-7.31457	2.58205e-13	5.95718e-12
	DSCAM	51.5564	-3.63106	0.496504	-7.31326	2.60739e-13	6.00848e-12
	GPBP1	4062.79	0.502255	0.0686914	7.31176	2.6367e-13	6.06879e-12
	PICALM	8356.65	-0.690562	0.0945183	-7.30612	2.74971e-13	6.32139e-12
	OGG1	572.02	0.687838	0.0941848	7.30307	2.81266e-13	6.45844e-12
	C4orf21	346.133	1.00638	0.137818	7.30227	2.82954e-13	6.48949e-12
	CDH13	1769.67	-1.66577	0.228233	-7.29855	2.90895e-13	6.66374e-12
	APOBEC3B	2482.54	1.44595	0.198152	7.29715	2.93933e-13	6.72536e-12
	GNA12	4413.64	-0.818081	0.112138	-7.2953	2.97986e-13	6.81005e-12
	CCDC34	888.534	1.04011	0.142709	7.28833	3.13824e-13	7.15512e-12
	PRIM2	641.75	0.632211	0.0868011	7.28344	3.25403e-13	7.41039e-12
	LRRC17	232.461	-2.20182	0.302312	-7.28327	3.25835e-13	7.41151e-12
	SCG5	82.0462	-1.61371	0.22158	-7.28272	3.27163e-13	7.43298e-12
	CXCL5	419.714	-2.6639	0.3659	-7.28041	3.32807e-13	7.54348e-12
	NELL2	2468.95	-2.11851	0.290984	-7.2805	3.32587e-13	7.54348e-12
	TGM4	16.6268	-2.05831	0.282919	-7.27526	3.45758e-13	7.82788e-12
	POLQ	1047.86	1.16803	0.160562	7.27462	3.47395e-13	7.85576e-12
	GOLGA5	2568.29	-0.544246	0.0748245	-7.27364	3.49936e-13	7.90398e-12
	SRPR	7302.11	-0.596164	0.0819734	-7.27265	3.52506e-13	7.94349e-12
	ZNF214	58.6415	1.81341	0.249343	7.27276	3.5222e-13	7.94349e-12
	FOXD4L1	16.6714	1.30911	0.180018	7.27215	3.53823e-13	7.96391e-12
	FAM64A	729.208	1.21431	0.167008	7.27097	3.5692e-13	8.02428e-12
	FAP	1323.49	-1.85984	0.25584	-7.26954	3.60713e-13	8.10013e-12
	SRXN1	5244.63	-1.27077	0.174907	-7.26539	3.71954e-13	8.3429e-12
	SP5	81.8992	2.72341	0.374951	7.26336	3.7758e-13	8.45928e-12
	UBE2V1	6834.99	-0.610675	0.0841627	-7.25589	3.99032e-13	8.92955e-12
	SQLE	5970.19	-1.06065	0.146226	-7.25349	4.06169e-13	9.07876e-12
	C18orf22	934.907	0.832278	0.114768	7.25182	4.11213e-13	9.18092e-12
	C14orf149	232.98	-0.893905	0.123281	-7.25093	4.13918e-13	9.23065e-12
	DHRS13	937.38	1.05506	0.145591	7.24673	4.26947e-13	9.51025e-12
	SCRN1	5211.32	-0.814327	0.112431	-7.24292	4.39115e-13	9.77006e-12
	STK17A	3415.43	-0.974816	0.134619	-7.24129	4.4445e-13	9.8774e-12
	CHGA	13.3441	-3.67694	0.507955	-7.23872	4.52931e-13	1.00543e-11
	SC5DL	2645.34	-0.996437	0.137668	-7.23797	4.55448e-13	1.00986e-11
	ANO6	4172.29	-0.848706	0.117275	-7.23687	4.59156e-13	1.01576e-11
	GLIPR1	1550.59	-1.23694	0.17092	-7.23695	4.58872e-13	1.01576e-11
	SREBF1	12017.9	0.99091	0.136929	7.23669	4.59779e-13	1.01598e-11
	GPATCH1	597.403	0.612652	0.0846677	7.23596	4.62243e-13	1.02025e-11
	DBP	1073.6	1.19996	0.165894	7.2333	4.71383e-13	1.03924e-11
	PDGFRB	7112.87	-1.53158	0.211769	-7.23231	4.74864e-13	1.04573e-11
	ZNF319	881.939	-0.770275	0.106532	-7.23043	4.81482e-13	1.0591e-11
	GUSBP3	85.2819	1.1773	0.162865	7.22871	4.87591e-13	1.07132e-11
	PTN	1392.6	2.29927	0.318094	7.22826	4.89238e-13	1.07372e-11
	RAB28	590.024	0.590842	0.0817659	7.22603	4.97335e-13	1.09025e-11
	LYST	1844.79	-0.876161	0.121282	-7.22418	5.04122e-13	1.10388e-11
	SNAI1	253.93	-1.31387	0.18189	-7.22339	5.07067e-13	1.10907e-11
	HAUS1	1007.6	0.944576	0.130825	7.22017	5.19232e-13	1.1344e-11
	SMC2	3488.66	0.842784	0.116736	7.21957	5.21537e-13	1.13815e-11
	HTR1D	30.7335	-2.21836	0.307361	-7.21744	5.29735e-13	1.15474e-11
	C4orf19	376.34	2.61154	0.361881	7.21658	5.33101e-13	1.15946e-11
	DLGAP4	5614.36	-0.723876	0.100306	-7.21665	5.32826e-13	1.15946e-11
	SAE1	6881.05	0.56572	0.0784164	7.2143	5.42122e-13	1.17776e-11
	SMTN	3337.05	-1.14416	0.1586	-7.2141	5.42917e-13	1.17817e-11
	GLT8D2	449.716	-1.62616	0.225439	-7.21332	5.46039e-13	1.18361e-11
	G0S2	610.991	-1.82536	0.253078	-7.21264	5.48771e-13	1.18821e-11
	GINS2	1389.71	1.06346	0.147455	7.21208	5.51028e-13	1.19176e-11
	ODZ2	5988.71	-2.53221	0.351367	-7.20673	5.7311e-13	1.23675e-11
	UPF3B	1004.87	0.886746	0.123049	7.20643	5.74389e-13	1.23814e-11
	LCE3A	89.8632	-3.89546	0.540658	-7.20503	5.80304e-13	1.2481e-11
	ODC1	18116.3	-1.68663	0.234089	-7.20509	5.80076e-13	1.2481e-11
	SSC5D	537.775	-1.7824	0.247405	-7.20438	5.83091e-13	1.25271e-11
	CEP120	900.37	0.737021	0.10231	7.20382	5.85467e-13	1.25642e-11
	OSM	393.869	-2.00604	0.278516	-7.20259	5.90814e-13	1.26649e-11
	ARRDC4	1786.23	-1.41392	0.196353	-7.20091	5.98122e-13	1.28074e-11
	KDELR2	11225.1	-0.511515	0.0710899	-7.19533	6.23115e-13	1.33278e-11
	FAM83E	627.874	1.95246	0.271377	7.19463	6.26296e-13	1.3381e-11
	ARHGEF19	2677.37	1.06927	0.148626	7.19433	6.27672e-13	1.33956e-11
	CDKN1C	941.284	1.73187	0.240809	7.19187	6.39084e-13	1.36242e-11
	CCDC86	2187.87	-0.748379	0.104085	-7.19006	6.47632e-13	1.37912e-11
	ENAH	8697.47	-1.04469	0.145312	-7.18926	6.51428e-13	1.38568e-11
	STK32B	89.4579	-1.83865	0.255769	-7.18873	6.53989e-13	1.38808e-11
	ZNF37B	438.234	1.23584	0.171914	7.18874	6.53908e-13	1.38808e-11
	ZNF184	517.825	0.563818	0.0784379	7.18809	6.57052e-13	1.39305e-11
	C3orf15	51.8673	2.98378	0.415309	7.18448	6.74645e-13	1.42722e-11
	CASP6	656.047	0.696548	0.0969504	7.18459	6.74111e-13	1.42722e-11
	DSCR6	128.905	2.39212	0.333002	7.1835	6.79491e-13	1.43591e-11
	INHBB	498.054	-1.92507	0.268217	-7.17726	7.11224e-13	1.50133e-11
	DLAT	1941.8	-0.63688	0.0887886	-7.17299	7.33792e-13	1.54728e-11
	MAGI3	1217.56	1.00374	0.140008	7.16913	7.54736e-13	1.58971e-11
	HUNK	326.907	1.56089	0.217795	7.16679	7.67786e-13	1.61544e-11
	TCEAL7	43.0449	-1.73846	0.242603	-7.16587	7.72957e-13	1.62455e-11
	HP1BP3	9432.94	0.496093	0.0692442	7.1644	7.8128e-13	1.64026e-11
	FAM180A	46.1972	-1.7813	0.248672	-7.16323	7.87994e-13	1.65257e-11
	DYNC1I2	2437.14	-0.6107	0.0852951	-7.15984	8.07707e-13	1.69208e-11
	TUBA1A	6775.31	-0.87971	0.122897	-7.15811	8.17956e-13	1.7117e-11
	TBC1D16	742.522	-1.24526	0.173984	-7.15734	8.22575e-13	1.7195e-11
	TMEM150C	332.851	1.97928	0.276549	7.15708	8.24119e-13	1.72087e-11
	E2F7	1271.07	1.06633	0.148999	7.15663	8.26848e-13	1.7242e-11
	PXN	8460.81	-0.968116	0.135277	-7.15652	8.27493e-13	1.7242e-11
	CCBE1	63.1271	-2.51135	0.350996	-7.15493	8.37176e-13	1.7425e-11
	LOC284749	13.7964	2.6657	0.372624	7.15386	8.43723e-13	1.75424e-11
	C2orf49	325.644	-0.516681	0.0722507	-7.15123	8.60052e-13	1.78627e-11
	VIT	91.6186	-2.37155	0.331867	-7.1461	8.92797e-13	1.85229e-11
	EAF2	253.611	1.00358	0.140516	7.14213	9.18947e-13	1.9045e-11
	KLK8	2317.74	-2.94115	0.41187	-7.14096	9.26786e-13	1.91869e-11
	HNRNPL	13498.6	0.351881	0.0492916	7.13877	9.41686e-13	1.94746e-11
	DOK4	1466.6	-1.01494	0.142285	-7.13314	9.81029e-13	2.02666e-11
	REC8	521.073	1.91449	0.268434	7.13207	9.88678e-13	2.03811e-11
	ANPEP	1544.44	-1.52926	0.214434	-7.1316	9.92075e-13	2.04294e-11
	ADAMTS2	2142.55	-1.99191	0.279332	-7.131	9.96403e-13	2.04967e-11
	PODNL1	410.664	-1.49909	0.210283	-7.12894	1.01147e-12	2.07846e-11
	NDEL1	3496.69	-0.909562	0.127609	-7.12773	1.02035e-12	2.09447e-11
	FKBP14	554.946	-0.971051	0.136306	-7.12405	1.04799e-12	2.14893e-11
	C5orf30	476.962	0.850532	0.119414	7.12254	1.05958e-12	2.16812e-11
	CHRNA9	18.8727	-2.83731	0.398357	-7.12255	1.05952e-12	2.16812e-11
	UNC93A	83.8051	-3.31822	0.466131	-7.11864	1.09001e-12	2.22802e-11
	C12orf48	589.533	0.86154	0.121081	7.11539	1.11593e-12	2.27434e-11
	CCDC157	79.1538	0.980034	0.13773	7.11563	1.11403e-12	2.27434e-11
	CSNK2A2	1340.97	-0.581885	0.0817787	-7.11536	1.1162e-12	2.27434e-11
	ADRA1D	13.4016	-1.6906	0.23763	-7.11442	1.12384e-12	2.2875e-11
	LIPC	26.5708	-2.09408	0.294381	-7.11351	1.13129e-12	2.30025e-11
	UBE2T	1119.88	0.984218	0.138429	7.10991	1.16122e-12	2.35862e-11
	ADAMTS15	191.103	-2.44155	0.343499	-7.10787	1.17846e-12	2.39113e-11
	DDR2	385.79	-2.03695	0.28665	-7.10605	1.19414e-12	2.42041e-11
	C12orf65	914.071	0.728003	0.102505	7.10209	1.22882e-12	2.48811e-11
	NRIP3	709.09	1.47732	0.208018	7.1019	1.23055e-12	2.489e-11
	LOC387647	751.259	-0.815244	0.114795	-7.10175	1.23189e-12	2.48912e-11
	C7orf51	33.6171	-1.93158	0.27202	-7.10088	1.23964e-12	2.50215e-11
	RAB1A	8262.1	-0.507458	0.0714788	-7.09942	1.25278e-12	2.52606e-11
	CALU	9471.59	-0.872066	0.122872	-7.09735	1.27175e-12	2.56163e-11
	TSC22D2	2306.25	-1.11695	0.157529	-7.09042	1.33706e-12	2.69038e-11
	GLIS1	74.4459	-1.79473	0.253223	-7.08755	1.36507e-12	2.74389e-11
	STIL	1381.29	0.897991	0.126728	7.08595	1.38093e-12	2.77289e-11
	MYL4	50.4871	-2.78169	0.392644	-7.08451	1.39537e-12	2.79899e-11
	NPRL2	584.238	0.734646	0.103727	7.08248	1.41595e-12	2.83733e-11
	SLC6A20	29.4121	-2.3089	0.326057	-7.08127	1.42843e-12	2.85937e-11
	ENPP5	208.873	2.19881	0.310619	7.07879	1.45417e-12	2.90789e-11
	TOE1	625.064	0.601607	0.084995	7.07814	1.46098e-12	2.91849e-11
	EGOT	15.3674	1.90462	0.269247	7.07386	1.50682e-12	3.00151e-11
	NCDN	1804.7	-0.621747	0.087894	-7.07383	1.50719e-12	3.00151e-11
	CORO1C	11187.2	-0.745378	0.105384	-7.07296	1.51667e-12	3.01728e-11
	GFOD1	446.971	-0.972733	0.137562	-7.07122	1.53575e-12	3.0521e-11
	DHRS7	2740.38	-1.06376	0.150505	-7.06796	1.57228e-12	3.1215e-11
	TIPIN	388.235	0.711784	0.100726	7.06654	1.5885e-12	3.15047e-11
	F2R	2787.68	-1.28825	0.182405	-7.06257	1.63453e-12	3.23844e-11
	RRAS2	1213.6	-0.986515	0.139736	-7.05983	1.66704e-12	3.29947e-11
	GTPBP8	647.667	0.73264	0.103785	7.05919	1.67477e-12	3.31139e-11
	PIF1	335.802	1.24459	0.176415	7.05486	1.72768e-12	3.41253e-11
	IFT172	816.467	0.76362	0.108251	7.05415	1.7366e-12	3.42664e-11
	PMF1	2181.99	0.589452	0.0835915	7.05158	1.769e-12	3.48703e-11
	ZSCAN16	141.433	1.07011	0.151778	7.05052	1.78252e-12	3.51009e-11
	SFRS13A	3572.5	0.405002	0.0574449	7.05026	1.7858e-12	3.51298e-11
	LCE3D	3820.23	-3.41221	0.48413	-7.04813	1.81332e-12	3.5635e-11
	ITGB1	26127.1	-0.941945	0.133663	-7.04717	1.82596e-12	3.5847e-11
	C3orf17	2513.97	0.542933	0.077049	7.04658	1.83365e-12	3.59615e-11
	KLK7	4294.98	-3.20382	0.454725	-7.04562	1.8464e-12	3.61748e-11
	UBE2H	3345.94	-0.717598	0.101861	-7.04487	1.85637e-12	3.63334e-11
	EXOSC5	1369.17	0.817802	0.116089	7.0446	1.85988e-12	3.63654e-11
	VCAM1	4586.55	2.47622	0.351578	7.04315	1.87938e-12	3.67095e-11
	ATP6AP1L	55.1982	1.24826	0.177249	7.04241	1.88939e-12	3.68678e-11
	NSUN7	156.267	1.74214	0.247413	7.04142	1.90293e-12	3.70947e-11
	SLC5A1	698.976	-2.4723	0.351124	-7.04111	1.90713e-12	3.71392e-11
	GFPT1	3772.63	-0.672135	0.0954714	-7.04018	1.91998e-12	3.73519e-11
	C8orf4	2466.22	2.20595	0.313384	7.03912	1.93451e-12	3.75967e-11
	TBX1	449.915	-1.78112	0.253191	-7.03469	1.99705e-12	3.87731e-11
	KRT9	148.678	-2.4096	0.342717	-7.03089	2.05227e-12	3.98053e-11
	PCYT1B	89.8453	-2.66694	0.379439	-7.02864	2.08558e-12	4.0411e-11
	CTSK	5131.8	-1.6183	0.230298	-7.02697	2.11061e-12	4.08143e-11
	HMGN1	5773.68	0.74335	0.105784	7.02707	2.10916e-12	4.08143e-11
	IRX1	63.8064	-3.02187	0.430067	-7.02651	2.11764e-12	4.09093e-11
	SKAP1	293.794	1.71958	0.244797	7.02453	2.14791e-12	4.14527e-11
	RALB	5241.17	-0.849415	0.120941	-7.02341	2.16518e-12	4.17444e-11
	TPPP3	2526.09	-1.74886	0.249056	-7.02194	2.18803e-12	4.2143e-11
	CERCAM	3023.19	-1.36518	0.194432	-7.02137	2.19707e-12	4.22751e-11
	CXorf42	44.5163	1.02829	0.146469	7.02051	2.21061e-12	4.24933e-11
	MRGPRF	345.448	-1.45797	0.207688	-7.01999	2.21884e-12	4.26092e-11
	CCDC89	15.9244	-1.65387	0.235727	-7.01606	2.28204e-12	4.37794e-11
	TRPV6	137.558	2.69036	0.383561	7.01416	2.3133e-12	4.43353e-11
	HELLS	760.595	0.974114	0.138944	7.01083	2.36904e-12	4.53586e-11
	AQP9	292.245	-2.00187	0.285711	-7.00662	2.44145e-12	4.66988e-11
	TUBB6	11625	-1.04057	0.148527	-7.00596	2.453e-12	4.68734e-11
	PHLDB1	2357.72	-1.10788	0.158162	-7.00473	2.47466e-12	4.71941e-11
	SCN2B	39.901	-2.44819	0.3495	-7.00481	2.47317e-12	4.71941e-11
	AKR1C3	5793.97	-2.59438	0.370448	-7.00336	2.49892e-12	4.75813e-11
	NUP210	6272.56	1.35468	0.193434	7.00331	2.49988e-12	4.75813e-11
	CD276	7285.89	-0.941543	0.134457	-7.00256	2.51324e-12	4.77886e-11
	CGGBP1	3418.87	0.518838	0.0741146	7.00049	2.5507e-12	4.84533e-11
	RRM1	7298.37	0.636174	0.0908989	6.99869	2.58358e-12	4.90297e-11
	COL3A1	176955	-2.06864	0.295678	-6.99625	2.6291e-12	4.97961e-11
	FAM182A	27.5101	3.38529	0.483869	6.99631	2.62797e-12	4.97961e-11
	GOLGA7B	1240.53	-2.3832	0.340804	-6.99287	2.69324e-12	5.09609e-11
	LCE3C	14.2712	-6.26709	0.896839	-6.98797	2.7889e-12	5.26681e-11
	VAT1	6947.53	-0.756734	0.10829	-6.98804	2.78746e-12	5.26681e-11
	ZNF84	916.54	0.820498	0.117434	6.98689	2.81045e-12	5.30233e-11
	TIMP3	10147.1	-1.74134	0.249237	-6.98667	2.81481e-12	5.30538e-11
	C3orf42	38.724	1.07043	0.153308	6.98219	2.90617e-12	5.47225e-11
	MYB	468.424	1.91057	0.27367	6.9813	2.92452e-12	5.50146e-11
	CYP4F22	563.202	-2.79717	0.400706	-6.98062	2.93881e-12	5.52297e-11
	FOLR1	59.9553	-3.01261	0.431657	-6.97916	2.96942e-12	5.57508e-11
	C20orf194	849.713	-0.994377	0.142514	-6.97739	3.00705e-12	5.64025e-11
	TSPAN31	1520.71	-0.617419	0.0884974	-6.9767	3.02204e-12	5.66288e-11
	CDH8	45.6927	-2.58473	0.370503	-6.97629	3.03079e-12	5.67379e-11
	PBK	1137	1.14916	0.164839	6.97137	3.13873e-12	5.87018e-11
	TP53	4430.11	1.17827	0.169057	6.96965	3.17721e-12	5.93642e-11
	KLHL4	26.0756	-2.42115	0.347422	-6.9689	3.19433e-12	5.96265e-11
	PAFAH1B2	1318.72	-1.12256	0.161231	-6.96243	3.34441e-12	6.23678e-11
	ING4	1272.67	0.924111	0.13281	6.95816	3.44751e-12	6.42285e-11
	LYNX1	5627.33	-2.14505	0.308295	-6.95779	3.45655e-12	6.4335e-11
	MAT2B	4167.12	0.61294	0.0880986	6.95743	3.46545e-12	6.44388e-11
	C9orf45	292.121	1.29879	0.186719	6.95585	3.50438e-12	6.50468e-11
	DDX12	394.072	1.12602	0.161881	6.95583	3.50487e-12	6.50468e-11
	SUV420H2	497.265	0.859422	0.12358	6.95436	3.5417e-12	6.56674e-11
	C1orf156	279.901	0.633034	0.091039	6.95344	3.56487e-12	6.60338e-11
	LTBP1	7668.96	-1.43751	0.206777	-6.95199	3.60178e-12	6.66535e-11
	SNX9	2853.33	-0.753647	0.108426	-6.95078	3.63269e-12	6.71614e-11
	WDR19	505.877	0.798073	0.114857	6.94842	3.69393e-12	6.82284e-11
	RHOD	3723.01	-1.53209	0.220595	-6.94525	3.77788e-12	6.97124e-11
	HAUS8	652.352	0.770781	0.111003	6.9438	3.81701e-12	7.03675e-11
	FAM25A	1120.51	-3.32416	0.478816	-6.94245	3.85353e-12	7.09731e-11
	ZHX3	1587.56	-0.823408	0.118622	-6.94143	3.88158e-12	7.14217e-11
	COL1A1	258662	-1.98944	0.286614	-6.94117	3.88877e-12	7.14861e-11
	APLP2	20219.3	-0.764247	0.110126	-6.93972	3.92877e-12	7.21529e-11
	TUBB2A	7083.5	-1.58307	0.228172	-6.93803	3.97601e-12	7.29514e-11
	SLC27A4	4116.18	-0.940107	0.135565	-6.93475	4.06929e-12	7.4592e-11
	ESR1	417.674	2.12438	0.306367	6.93411	4.0879e-12	7.48624e-11
	FAM98A	2366.15	-0.563814	0.0813659	-6.92937	4.22726e-12	7.72683e-11
	FURIN	10117.6	-0.92104	0.132917	-6.92943	4.22544e-12	7.72683e-11
	HSPA5	40860.5	-0.62839	0.0906914	-6.92889	4.24156e-12	7.74565e-11
	C1orf175	143.829	2.11872	0.305816	6.92809	4.26548e-12	7.78198e-11
	FLJ37453	264.305	1.02119	0.147411	6.92754	4.28236e-12	7.80543e-11
	DNMT1	7762.45	0.675485	0.0976255	6.91914	4.54384e-12	8.27423e-11
	IRF2BP1	1450.97	0.678844	0.0981148	6.91888	4.5524e-12	8.28203e-11
	SBSN	29245.3	-2.79487	0.403978	-6.91839	4.5681e-12	8.30279e-11
	ACOT4	161.045	1.20119	0.173629	6.91813	4.57633e-12	8.30995e-11
	CCDC99	867.224	0.695496	0.100539	6.91769	4.59069e-12	8.32822e-11
	C16orf5	2128.97	0.711096	0.10281	6.91661	4.62595e-12	8.38431e-11
	CYB5RL	164.45	1.01748	0.147165	6.91391	4.71459e-12	8.53698e-11
	RMI1	1144.78	0.756591	0.10947	6.91141	4.79863e-12	8.68104e-11
	FGF5	18.5247	-2.79039	0.403958	-6.90764	4.92799e-12	8.90673e-11
	SLC6A16	35.1942	1.86072	0.269377	6.90749	4.93291e-12	8.90731e-11
	EFNB2	3303.19	-1.18087	0.171059	-6.90332	5.08026e-12	9.15629e-11
	ORC1L	1060.27	0.874132	0.126643	6.90236	5.11474e-12	9.20986e-11
	PPP1R3E	138.293	1.08783	0.157672	6.89934	5.2243e-12	9.3984e-11
	BCAT1	1793.56	-1.76523	0.25591	-6.89788	5.27856e-12	9.48719e-11
	LEPRE1	2135.27	-0.90417	0.131152	-6.89406	5.42233e-12	9.73655e-11
	MAP2K4	2006.35	-0.611797	0.0887592	-6.89278	5.47135e-12	9.80637e-11
	SLC38A2	25272.7	-0.974306	0.14135	-6.89288	5.46747e-12	9.80637e-11
	CHPT1	1156.53	1.43259	0.207848	6.89249	5.48233e-12	9.81697e-11
	AASDHPPT	1608.79	-0.68956	0.100141	-6.88588	5.74321e-12	1.02746e-10
	EI24	5466.69	-0.680816	0.0988969	-6.8841	5.81549e-12	1.03943e-10
	IFT122	1539.84	0.748867	0.108804	6.88272	5.87216e-12	1.04763e-10
	MAP3K14	1744.54	1.16514	0.169284	6.88275	5.8707e-12	1.04763e-10
	SH2D4A	1257.22	1.05243	0.152922	6.88214	5.8961e-12	1.05093e-10
	MBOAT1	956.193	0.923155	0.134158	6.8811	5.93902e-12	1.0576e-10
	TPBG	3867.18	-0.860598	0.125115	-6.87843	6.0516e-12	1.07666e-10
	NEK2	1253.46	0.918795	0.133598	6.87733	6.0985e-12	1.08401e-10
	FIBCD1	89.6604	-2.75589	0.400729	-6.87719	6.10438e-12	1.08406e-10
	CDC42EP4	9364.74	1.22463	0.178081	6.87681	6.12067e-12	1.08596e-10
	LOC100216001	56.8423	-2.36546	0.344001	-6.87631	6.14207e-12	1.08875e-10
	NID2	1451.88	-1.55485	0.226256	-6.87206	6.32826e-12	1.12073e-10
	ZNF300	279.576	1.4984	0.218057	6.87161	6.34829e-12	1.12325e-10
	NRIP1	4795.1	-1.11202	0.161863	-6.87013	6.41438e-12	1.13391e-10
	PTHLH	7836.19	-2.31782	0.337411	-6.86941	6.44664e-12	1.13857e-10
	HBEGF	3770.65	-1.51104	0.220059	-6.86651	6.5793e-12	1.16094e-10
	KLF11	1774.26	0.6391	0.0930797	6.86616	6.5954e-12	1.16272e-10
	RFTN2	118.147	-1.30504	0.190078	-6.86582	6.61092e-12	1.1644e-10
	FAAH2	360.326	1.26731	0.184609	6.86482	6.65753e-12	1.17154e-10
	KIAA2022	134.266	2.74526	0.39992	6.86453	6.67092e-12	1.17283e-10
	ADARB1	880.843	-1.07728	0.156962	-6.8633	6.72887e-12	1.17981e-10
	HNRNPAB	9175.55	0.555596	0.0809508	6.86338	6.72495e-12	1.17981e-10
	INTS9	1059.23	0.516146	0.0752036	6.86331	6.72836e-12	1.17981e-10
	POU5F1	46.1613	1.63212	0.237894	6.86069	6.85273e-12	1.20044e-10
	C3orf63	3470.43	0.553621	0.0807443	6.85647	7.05852e-12	1.23537e-10
	FAM101B	1142	-1.05765	0.154262	-6.85617	7.07307e-12	1.2368e-10
	TBC1D15	2021.41	0.395472	0.0576914	6.85495	7.13361e-12	1.24626e-10
	AADACL3	11.1581	-5.30339	0.774031	-6.85165	7.30009e-12	1.27419e-10
	LOC642846	517.144	1.09116	0.159291	6.85011	7.37918e-12	1.28684e-10
	KIAA1529	90.082	1.57098	0.22935	6.84974	7.39861e-12	1.28906e-10
	IMPDH1	3778.62	-1.05625	0.154231	-6.84848	7.46394e-12	1.29928e-10
	CDH11	2867.61	-1.86511	0.272353	-6.84813	7.48239e-12	1.30132e-10
	LAMA4	3594.48	-1.33713	0.195267	-6.84771	7.50433e-12	1.30396e-10
	MMS19	2781.04	-0.516352	0.0754133	-6.84697	7.54324e-12	1.30955e-10
	KRT37	52.1996	-4.28561	0.626006	-6.84596	7.59646e-12	1.3176e-10
	KIRREL2	26.1854	2.80691	0.410142	6.84376	7.7143e-12	1.33685e-10
	MMP2	18310.1	-1.73921	0.254141	-6.84351	7.72753e-12	1.33794e-10
	SPARC	68565.8	-1.53806	0.224756	-6.84325	7.74171e-12	1.3392e-10
	SEMA6B	717.083	-1.17091	0.171113	-6.84293	7.75918e-12	1.34102e-10
	RNF207	412.853	1.4664	0.214518	6.83579	8.15542e-12	1.40825e-10
	HKDC1	155.112	-2.64294	0.38676	-6.83353	8.28505e-12	1.42936e-10
	P2RY6	466.686	-1.43276	0.209672	-6.83334	8.29628e-12	1.43002e-10
	COL1A2	143497	-1.93145	0.282732	-6.83138	8.41041e-12	1.4484e-10
	C4orf10	828.186	-0.824657	0.120764	-6.82864	8.57209e-12	1.47493e-10
	CATSPER3	17.8363	1.15766	0.169538	6.82833	8.59094e-12	1.47686e-10
	APP	41229.1	-0.778994	0.114101	-6.82724	8.65623e-12	1.48677e-10
	TSPAN11	960.555	-1.68002	0.246127	-6.82581	8.74307e-12	1.50035e-10
	DLG3	2479.95	0.821778	0.120426	6.82395	8.85701e-12	1.51721e-10
	EYA2	1831.44	2.10848	0.309008	6.82338	8.89244e-12	1.52194e-10
	XPNPEP2	58.2835	-2.41432	0.353951	-6.82106	9.03692e-12	1.5453e-10
	TUBB3	3878.5	-1.48787	0.218145	-6.82055	9.06931e-12	1.54947e-10
	C14orf33	128.302	-0.979075	0.143575	-6.81927	9.1506e-12	1.5618e-10
	LIMS3	11.3767	-2.1179	0.310581	-6.81916	9.15764e-12	1.5618e-10
	HSPH1	9980.51	-0.971843	0.142609	-6.81475	9.44296e-12	1.60904e-10
	SLC38A7	840.064	-0.91887	0.134842	-6.81441	9.46507e-12	1.61139e-10
	SGPP1	791.415	-1.20612	0.177002	-6.81417	9.48094e-12	1.61268e-10
	PPP2R2C	4195.55	-2.14442	0.314753	-6.81304	9.55548e-12	1.62393e-10
	GTSF1	119.982	-2.83891	0.416734	-6.81229	9.60553e-12	1.631e-10
	BDNFOS	61.6614	1.20838	0.1774	6.81162	9.65078e-12	1.63655e-10
	TMCO7	865.15	-0.650433	0.0954896	-6.81155	9.65509e-12	1.63655e-10
	KIF24	644.288	1.05458	0.154849	6.81036	9.73544e-12	1.64872e-10
	MZF1	566.176	0.881966	0.129512	6.80994	9.76393e-12	1.6521e-10
	PCDHB5	64.8923	-2.02117	0.296856	-6.80859	9.85578e-12	1.66619e-10
	STT3A	5867.01	-0.609365	0.0895169	-6.80727	9.94688e-12	1.68012e-10
	FCRL4	26.604	2.91462	0.428275	6.80547	1.00719e-11	1.69976e-10
	BCKDHA	3487.42	0.655176	0.0963101	6.80278	1.02622e-11	1.72885e-10
	RIMBP2	110.444	-2.05858	0.302605	-6.80287	1.02555e-11	1.72885e-10
	CAP1	21156.3	-0.754979	0.111007	-6.80121	1.03744e-11	1.74623e-10
	FSCN1	28173.8	-1.06436	0.156603	-6.79652	1.07178e-11	1.80248e-10
	TSPAN10	292.22	-1.86161	0.273941	-6.79565	1.07824e-11	1.81176e-10
	ASTE1	560.145	0.742538	0.109316	6.79258	1.10147e-11	1.84918e-10
	IQGAP3	1945.8	0.910536	0.134158	6.78704	1.1446e-11	1.91993e-10
	DZIP3	532.587	0.839719	0.123768	6.78461	1.16398e-11	1.94738e-10
	UBR1	1222.54	-0.658701	0.097085	-6.78479	1.16252e-11	1.94738e-10
	ZNF565	118.657	0.539385	0.0795007	6.78466	1.16363e-11	1.94738e-10
	TGFA	3773.78	-1.28217	0.189001	-6.78392	1.16959e-11	1.95507e-10
	ZWILCH	1584.61	0.590526	0.0870633	6.78272	1.17935e-11	1.96968e-10
	LOC339674	13.7955	1.79592	0.264813	6.78187	1.18633e-11	1.97964e-10
	GCK	119.229	2.63779	0.389198	6.7775	1.22273e-11	2.03862e-10
	BBOX1	241.87	-2.13113	0.314537	-6.77546	1.24013e-11	2.06586e-10
	N4BP3	1037.71	1.01625	0.150078	6.77151	1.27448e-11	2.12125e-10
	ATPAF1	2016.46	0.499772	0.0738274	6.76946	1.29261e-11	2.14958e-10
	KIAA1033	2398.66	-0.66103	0.0976989	-6.76599	1.32401e-11	2.19991e-10
	ENPP6	134.777	3.11279	0.460085	6.76568	1.32687e-11	2.20277e-10
	LEAP2	10.8201	1.70139	0.2515	6.76498	1.33328e-11	2.21151e-10
	CUX1	4704.4	-0.749005	0.110749	-6.76311	1.35058e-11	2.23828e-10
	NOX5	23.1183	-2.10263	0.310999	-6.76091	1.37128e-11	2.27065e-10
	DAAM1	2120.9	-1.23252	0.182305	-6.76078	1.37249e-11	2.27071e-10
	PAPPA2	17.2692	-3.27348	0.48429	-6.75933	1.38628e-11	2.29156e-10
	ACLY	8150.11	-0.654244	0.0968182	-6.75745	1.40441e-11	2.31956e-10
	TPCN2	806.675	-0.900737	0.133318	-6.75631	1.41551e-11	2.33589e-10
	SGIP1	125.973	-1.47103	0.217758	-6.75536	1.42481e-11	2.34724e-10
	DFNA5	1590.44	-1.37031	0.202852	-6.7552	1.42637e-11	2.34781e-10
	C11orf59	4212.91	-0.665611	0.0985689	-6.75275	1.45073e-11	2.38588e-10
	CYP4F11	1418.74	-2.59286	0.384115	-6.75021	1.47627e-11	2.42582e-10
	GPR97	109.235	-1.68111	0.24906	-6.74982	1.48029e-11	2.43035e-10
	ERO1LB	688.992	1.51268	0.224242	6.74574	1.52249e-11	2.49753e-10
	LAMC2	55046.9	-1.62567	0.241016	-6.74506	1.52969e-11	2.50722e-10
	ZSCAN12P1	63.1997	-1.31547	0.195059	-6.74397	1.54117e-11	2.52389e-10
	HPDL	315.207	1.80555	0.267835	6.74128	1.56992e-11	2.56881e-10
	C6orf130	816.433	0.7112	0.105506	6.74086	1.57447e-11	2.57189e-10
	COL5A1	25123.6	-1.72461	0.255843	-6.74088	1.5743e-11	2.57189e-10
	ALX3	113.767	1.15314	0.171084	6.74022	1.58147e-11	2.58115e-10
	B4GALNT3	2024.21	-1.71626	0.254646	-6.73977	1.58633e-11	2.58691e-10
	H3F3A	8845.88	0.91606	0.135996	6.73595	1.62866e-11	2.65371e-10
	CHEK2	843.946	0.793045	0.117736	6.73579	1.63036e-11	2.65424e-10
	PHF19	2328.3	0.726492	0.10786	6.7355	1.63369e-11	2.65742e-10
	CAMK2N1	796.588	-1.44235	0.214219	-6.73306	1.66128e-11	2.70004e-10
	FST	2714.28	-1.7339	0.257548	-6.73232	1.66983e-11	2.71165e-10
	LRRC8C	1743.15	-0.946064	0.140533	-6.73198	1.67366e-11	2.71535e-10
	NPTX2	212.756	-2.02311	0.300528	-6.73187	1.67491e-11	2.71535e-10
	2021-09-03	378.438	1.73461	0.257746	6.72992	1.69758e-11	2.74979e-10
	CHADL	152.165	1.35238	0.200955	6.72976	1.6994e-11	2.75044e-10
	HEYL	649.508	-1.37112	0.203762	-6.72903	1.70792e-11	2.76192e-10
	TMEM143	301.057	0.836482	0.124389	6.72474	1.75902e-11	2.84218e-10
	ASRGL1	404.358	1.85176	0.275434	6.72307	1.77935e-11	2.87263e-10
	NIPAL4	2957.67	-2.11626	0.314918	-6.72003	1.81692e-11	2.92597e-10
	RAF1	4892.98	0.467876	0.0696234	6.7201	1.81602e-11	2.92597e-10
	ALOX12B	1307.08	-2.48122	0.369313	-6.71846	1.83656e-11	2.95513e-10
	AMFR	5366.95	-0.635412	0.0945977	-6.71699	1.85515e-11	2.98257e-10
	TIGD7	343.082	0.981597	0.146143	6.71669	1.85898e-11	2.98377e-10
	DHRS3	5298.99	1.17038	0.174329	6.71365	1.89815e-11	3.04412e-10
	LOC100129534	66.4976	1.60821	0.23976	6.7076	1.97852e-11	3.17038e-10
	SHISA4	352.447	-1.58526	0.236348	-6.70732	1.98227e-11	3.17377e-10
	RNF165	325.386	1.92563	0.287102	6.70715	1.98465e-11	3.17494e-10
	DEGS1	4075.05	-0.849403	0.12667	-6.70563	2.00539e-11	3.20548e-10
	SPAG5	2597.87	0.777975	0.116038	6.70449	2.02109e-11	3.2279e-10
	SNAPIN	1472.93	0.435912	0.0650476	6.70142	2.06398e-11	3.2937e-10
	CASP9	809.255	0.675119	0.100753	6.70071	2.07414e-11	3.30718e-10
	FXYD2	74.1193	2.73853	0.408842	6.69826	2.10917e-11	3.36026e-10
	HSD17B2	197.445	-2.16045	0.322555	-6.69792	2.11408e-11	3.36531e-10
	MGAM	20.0612	-1.893	0.282656	-6.69717	2.12489e-11	3.37697e-10
	ZFP3	415.204	1.09336	0.163256	6.69719	2.12463e-11	3.37697e-10
	INF2	5541.4	-0.825614	0.123285	-6.69679	2.13046e-11	3.38304e-10
	ABCA4	60.6609	-1.90787	0.28491	-6.69639	2.13631e-11	3.38956e-10
	C2CD4D	28.382	1.44003	0.215061	6.69593	2.143e-11	3.39461e-10
	ANKRD28	2265.54	0.579857	0.0866085	6.69515	2.15457e-11	3.41013e-10
	DEFB103B	603.235	-3.77659	0.564298	-6.69253	2.19337e-11	3.46589e-10
	TMSB15B	93.6957	1.75366	0.262027	6.69265	2.19163e-11	3.46589e-10
	FCGR3B	183.222	-2.26863	0.339055	-6.69105	2.21573e-11	3.49835e-10
	ZNF117	1535.41	-1.37278	0.205192	-6.69022	2.2284e-11	3.5155e-10
	NEURL	444.705	2.05888	0.307764	6.68982	2.23452e-11	3.52228e-10
	CCNI2	117.654	2.23712	0.334451	6.68895	2.24781e-11	3.54034e-10
	TRA2B	8558.59	0.44137	0.0660292	6.68447	2.31765e-11	3.64737e-10
	SLC25A38	1210.48	0.637097	0.0954328	6.67587	2.45763e-11	3.86453e-10
	ZNF644	2163.98	0.56845	0.0851606	6.67503	2.47175e-11	3.88358e-10
	PCK1	55.4415	3.88946	0.583083	6.67051	2.54922e-11	4.00205e-10
	CRB2	193.179	3.24643	0.486708	6.67018	2.55481e-11	4.00758e-10
	TGFBR2	3913.76	-1.16956	0.175383	-6.66861	2.58244e-11	4.04763e-10
	SFMBT1	696.587	0.755381	0.113296	6.66734	2.60473e-11	4.07926e-10
	C4orf27	831.036	0.668036	0.100202	6.66691	2.61247e-11	4.08478e-10
	TLN2	796.334	-1.25633	0.188441	-6.66699	2.61096e-11	4.08478e-10
	ASCL4	23.4888	3.48781	0.523193	6.66639	2.62173e-11	4.09264e-10
	SYT12	429.202	-2.18574	0.327872	-6.66645	2.62065e-11	4.09264e-10
	SUV39H2	664.752	0.604102	0.090625	6.66596	2.62943e-11	4.10136e-10
	RNF214	609.175	-0.543263	0.081501	-6.66573	2.63362e-11	4.10458e-10
	AREG	1814.92	-2.21598	0.332462	-6.66536	2.64013e-11	4.10812e-10
	MED17	1189.51	-0.534454	0.0801833	-6.66541	2.63934e-11	4.10812e-10
	HS3ST4	158.462	3.47638	0.521599	6.66485	2.6493e-11	4.11908e-10
	GGA2	5556.08	0.846689	0.127049	6.66424	2.6603e-11	4.13088e-10
	SLC38A5	2809.54	-1.75072	0.262756	-6.66292	2.68445e-11	4.16369e-10
	DACT1	408.225	-1.93486	0.290407	-6.66258	2.69068e-11	4.17002e-10
	FRMD1	37.4859	4.3544	0.653752	6.66064	2.72643e-11	4.22204e-10
	SNX14	1566.07	-0.505196	0.0758499	-6.66047	2.7296e-11	4.22358e-10
	FAM3B	1321.35	2.79462	0.419725	6.65822	2.77172e-11	4.28532e-10
	LAMB1	9379.16	-1.04568	0.15708	-6.65703	2.79412e-11	4.3165e-10
	MAT2A	8918.38	0.51428	0.0772668	6.6559	2.81569e-11	4.34636e-10
	PPM1D	741.693	0.557707	0.0838012	6.65512	2.8307e-11	4.36604e-10
	MASP1	415.466	-2.23719	0.33621	-6.65417	2.8491e-11	4.39093e-10
	CACNA1D	64.1464	1.7638	0.265086	6.6537	2.85823e-11	4.40149e-10
	AKR1B10	9425.46	-2.2336	0.335896	-6.6497	2.93701e-11	4.51921e-10
	DYSF	1667.78	-1.43331	0.21557	-6.64894	2.95207e-11	4.53878e-10
	FAM116A	1578.49	0.518532	0.0779943	6.64834	2.96426e-11	4.55391e-10
	HNRNPH1	10789.3	0.47067	0.0708125	6.64671	2.99718e-11	4.60082e-10
	TSPYL2	915.676	0.811299	0.12207	6.64619	3.00775e-11	4.61339e-10
	DYNC1H1	25591.5	-0.653266	0.0983116	-6.64485	3.03527e-11	4.65191e-10
	IVL	16305.6	-2.26482	0.340939	-6.64288	3.07605e-11	4.71069e-10
	RNF24	621.021	-0.86459	0.130201	-6.64042	3.12789e-11	4.78629e-10
	KIAA1407	313.274	1.05044	0.158201	6.63995	3.13779e-11	4.79765e-10
	USP37	1411.2	0.684685	0.103119	6.63979	3.14138e-11	4.79934e-10
	C8orf45	82.1336	1.09859	0.165468	6.63929	3.15206e-11	4.81186e-10
	KDM1B	1724.62	-0.735535	0.110789	-6.63905	3.15722e-11	4.81594e-10
	LOC440944	317.656	1.03379	0.155718	6.63888	3.16083e-11	4.81765e-10
	C3orf39	818.285	0.931016	0.140244	6.63853	3.16827e-11	4.82519e-10
	DGKH	270.474	-1.14967	0.173251	-6.63586	3.22611e-11	4.90943e-10
	MAP2	799.405	-1.83186	0.276093	-6.63492	3.24682e-11	4.93705e-10
	CSDC2	60.7012	-2.56051	0.385934	-6.63458	3.25429e-11	4.94452e-10
	SCYL3	672.577	0.430152	0.0648432	6.63372	3.27332e-11	4.96954e-10
	SLC35F2	1277.03	-1.16853	0.176166	-6.6331	3.28709e-11	4.98653e-10
	PCDHGA9	106.609	-1.80261	0.271776	-6.63273	3.29539e-11	4.99521e-10
	DCTN1	11550.3	-0.500039	0.0753994	-6.63186	3.31472e-11	5.02059e-10
	EXT2	5572.07	-0.925459	0.139622	-6.62831	3.39558e-11	5.13903e-10
	TRPC4	26.2008	-1.44318	0.217785	-6.62664	3.43418e-11	5.19339e-10
	PLBD2	2056.83	-0.868407	0.131131	-6.62244	3.5331e-11	5.33881e-10
	CLDN10	514.189	3.35906	0.507234	6.62232	3.53606e-11	5.33911e-10
	ITGA2B	69.034	1.61665	0.244159	6.62132	3.56002e-11	5.37111e-10
	KCNF1	17.6087	-1.86105	0.281077	-6.62117	3.56373e-11	5.37252e-10
	GEN1	1292.44	0.757481	0.114415	6.62046	3.58091e-11	5.39421e-10
	MATN3	141.361	-1.72143	0.260039	-6.61989	3.59466e-11	5.41072e-10
	KLF7	547.054	-1.30168	0.196743	-6.61616	3.68654e-11	5.5447e-10
	RARA	1577.85	-0.597438	0.0903191	-6.61475	3.72192e-11	5.59358e-10
	DNA2	431.145	0.820047	0.123995	6.61353	3.75259e-11	5.6157e-10
	FAM13AOS	64.2721	1.219	0.184319	6.61353	3.75264e-11	5.6157e-10
	KLHL36	891.961	-0.542029	0.0819583	-6.61347	3.75405e-11	5.6157e-10
	KRT10	23160	-2.52567	0.381885	-6.61368	3.74875e-11	5.6157e-10
	PAM	6048.22	-0.962392	0.145514	-6.61376	3.74687e-11	5.6157e-10
	PLA2R1	977.348	-1.31781	0.199255	-6.61366	3.74937e-11	5.6157e-10
	SPRR1B	60192.5	-2.36036	0.357084	-6.61012	3.84013e-11	5.74003e-10
	LOC645166	251.498	-1.27413	0.192777	-6.60936	3.85995e-11	5.76521e-10
	LAMB2L	43.7465	1.53209	0.231905	6.60654	3.93403e-11	5.87132e-10
	HK1	12586.6	-0.590897	0.089454	-6.6056	3.95899e-11	5.90402e-10
	SMPD3	281.52	-1.70561	0.258219	-6.60527	3.96787e-11	5.91271e-10
	TLX2	34.0963	2.20428	0.333762	6.60435	3.99265e-11	5.94506e-10
	LUZP1	4284.48	-0.850295	0.128763	-6.60357	4.01368e-11	5.97178e-10
	COL6A2	37591.1	-1.50252	0.227536	-6.60346	4.01683e-11	5.97187e-10
	COL4A1	23538.3	-1.23953	0.18774	-6.60237	4.04648e-11	6.01134e-10
	ADARB2	92.1673	2.56759	0.388945	6.60142	4.07248e-11	6.04069e-10
	SCN2A	115.781	-3.23265	0.489684	-6.60149	4.0705e-11	6.04069e-10
	FAM126A	2185.21	-0.957539	0.145063	-6.60085	4.08803e-11	6.05912e-10
	KLK10	13409	-2.51465	0.380993	-6.60027	4.10411e-11	6.0783e-10
	APCDD1	3189.36	-1.36388	0.206702	-6.59831	4.15879e-11	6.14986e-10
	PPARD	5634.1	-0.919024	0.139281	-6.59837	4.15709e-11	6.14986e-10
	NTN3	10.589	2.33423	0.353795	6.59769	4.17611e-11	6.17076e-10
	KPNA3	3113.46	-0.701484	0.106328	-6.59734	4.18606e-11	6.18075e-10
	PQLC3	710.639	-0.618344	0.0937329	-6.59687	4.19933e-11	6.19561e-10
	TESK2	623.407	0.801254	0.121466	6.59653	4.20904e-11	6.20521e-10
	DCLRE1B	933.903	0.605909	0.0918595	6.59604	4.22282e-11	6.22078e-10
	AKNAD1	13.3589	-2.63307	0.399265	-6.59479	4.25866e-11	6.26881e-10
	KCTD21	836.252	-0.781253	0.118471	-6.59448	4.26755e-11	6.27712e-10
	FLG	2038.73	-2.88305	0.437283	-6.5931	4.30731e-11	6.33079e-10
	PI4K2A	3269.88	-0.625988	0.0949613	-6.59203	4.33845e-11	6.37173e-10
	FRAT2	1154.91	0.938408	0.1424	6.58993	4.4004e-11	6.45781e-10
	CUZD1	36.7471	1.27588	0.193734	6.58574	4.52621e-11	6.63741e-10
	EPHX2	1054.15	1.38852	0.210859	6.58506	4.54706e-11	6.66294e-10
	GPHA2	10.0838	3.08223	0.468109	6.58443	4.56638e-11	6.68619e-10
	SPRR2G	5890.9	-3.42666	0.520601	-6.58212	4.63779e-11	6.78561e-10
	CES1	2256	-3.18241	0.483564	-6.58115	4.66828e-11	6.82507e-10
	EZH1	1140.67	0.621664	0.0944687	6.58063	4.68453e-11	6.84365e-10
	KRT79	274.144	-3.34325	0.508225	-6.57829	4.75904e-11	6.94727e-10
	IRX6	279.828	2.78304	0.423154	6.57689	4.80384e-11	7.00738e-10
	MARK4	2197.83	-0.591003	0.0898662	-6.57647	4.81749e-11	7.01899e-10
	VPS37D	58.2797	-1.79895	0.273545	-6.57642	4.81905e-11	7.01899e-10
	CDC42EP2	798.9	-0.949717	0.144429	-6.57567	4.84349e-11	7.04399e-10
	XPC	1824.47	0.613517	0.0933	6.57574	4.8411e-11	7.04399e-10
	CXCR2	235.577	-1.84362	0.280386	-6.57529	4.85583e-11	7.05663e-10
	MSH6	4784.72	0.654373	0.0995324	6.57447	4.8828e-11	7.0905e-10
	OGDH	10748.1	-0.63253	0.0962209	-6.57372	4.90731e-11	7.12074e-10
	LCE1F	25.278	-3.95547	0.601722	-6.57359	4.91152e-11	7.12151e-10
	SLC35E4	385.757	-0.941482	0.143228	-6.57333	4.92039e-11	7.12904e-10
	GRK6	2796.55	0.555466	0.0845314	6.57112	4.99383e-11	7.22462e-10
	ADCY6	1527.74	1.01532	0.154654	6.56512	5.19922e-11	7.51616e-10
	PLTP	6898.55	-1.08492	0.165364	-6.56084	5.35047e-11	7.72904e-10
	GDF9	14.0908	1.04799	0.159753	6.56005	5.37893e-11	7.76435e-10
	CELSR3	979.038	1.43274	0.218447	6.55875	5.42612e-11	7.82663e-10
	MFAP5	1043.53	-2.17787	0.332075	-6.55839	5.43931e-11	7.83399e-10
	MSL3	1485.07	0.484465	0.0738688	6.55845	5.43699e-11	7.83399e-10
	TGFBI	28835.1	-1.59359	0.242997	-6.55808	5.45032e-11	7.844e-10
	GARS	7150.41	-0.58236	0.0888083	-6.5575	5.47167e-11	7.86888e-10
	CCDC97	2499.99	0.491672	0.0749889	6.5566	5.50489e-11	7.91077e-10
	OGFOD1	2173.77	-0.532987	0.0813117	-6.55486	5.56959e-11	7.99781e-10
	BEND6	145.644	-1.24647	0.190212	-6.55304	5.63765e-11	8.08355e-10
	LYVE1	236.29	-1.79017	0.273254	-6.5513	5.70373e-11	8.17226e-10
	CR2	171.907	3.10178	0.473519	6.55048	5.73539e-11	8.21154e-10
	NTM	418.981	-1.49673	0.228513	-6.54988	5.75825e-11	8.23816e-10
	MACF1	16546.1	-0.964722	0.147308	-6.54902	5.79171e-11	8.27992e-10
	TSEN34	2783.15	0.590686	0.0902006	6.54858	5.80885e-11	8.2983e-10
	RBMX	6721.06	0.423457	0.064669	6.54806	5.82875e-11	8.32059e-10
	RRM2	6376.3	0.862465	0.131739	6.54675	5.8802e-11	8.38784e-10
	GPR153	2620.33	-1.28245	0.195913	-6.546	5.90968e-11	8.42368e-10
	MAGIX	138.83	1.16363	0.177795	6.54479	5.95787e-11	8.47989e-10
	DSG4	21.4712	-2.73947	0.418618	-6.54408	5.98614e-11	8.51387e-10
	RNF138	1295.27	0.651413	0.0995523	6.54342	6.01284e-11	8.54556e-10
	FAM38A	9198.42	-0.842019	0.128688	-6.54311	6.02511e-11	8.55672e-10
	PMM2	2636.46	-0.524654	0.0802041	-6.54149	6.09091e-11	8.64383e-10
	ANGPTL2	4106.08	-1.50964	0.231054	-6.53372	6.41573e-11	9.09812e-10
	KCNK6	1695.5	-1.05582	0.161773	-6.52656	6.72983e-11	9.53655e-10
	RGS4	591.119	-1.81953	0.278837	-6.52542	6.78119e-11	9.60231e-10
	KLK6	3306.31	-2.80666	0.43013	-6.52514	6.79388e-11	9.61325e-10
	SORCS2	797.054	-2.02702	0.310695	-6.52416	6.83838e-11	9.66914e-10
	LPPR2	1307.59	-0.922923	0.141481	-6.5233	6.87765e-11	9.71756e-10
	MCM7	12998	0.822305	0.126092	6.52147	6.96199e-11	9.82955e-10
	ZNF599	162.387	0.679724	0.104244	6.52048	7.00826e-11	9.88768e-10
	TREM1	394.574	-2.00433	0.307457	-6.51906	7.07489e-11	9.97441e-10
	GRIPAP1	2454.77	0.571638	0.0877011	6.51803	7.12379e-11	1.00287e-09
	TMC7	236.062	-1.1998	0.184071	-6.51814	7.11868e-11	1.00287e-09
	TGFB1	6168.39	-0.773105	0.118616	-6.51771	7.13894e-11	1.00428e-09
	PROCA1	39.8985	1.17996	0.181062	6.51689	7.17821e-11	1.00907e-09
	SLC7A6	1939.46	-0.591476	0.0907771	-6.5157	7.23535e-11	1.01636e-09
	MN1	1540.72	-1.53354	0.235672	-6.5071	7.66147e-11	1.07544e-09
	PTGS1	3585.94	-1.64991	0.253757	-6.50192	7.92988e-11	1.11231e-09
	C13orf16	10.8886	-1.94524	0.299224	-6.50094	7.98177e-11	1.11878e-09
	LRRC6	50.513	1.54264	0.237315	6.50039	8.01114e-11	1.12208e-09
	GPR158	148.694	-2.67086	0.410895	-6.50011	8.02603e-11	1.12335e-09
	CCNA1	457.042	-2.89176	0.444888	-6.49998	8.03298e-11	1.12351e-09
	S1PR5	1263.69	1.06751	0.164287	6.49786	8.14683e-11	1.13861e-09
	LAMP1	17850.4	-0.614461	0.094584	-6.49646	8.22309e-11	1.14844e-09
	ATP6V1C2	600.338	-1.20761	0.18591	-6.49566	8.26694e-11	1.15374e-09
	TAF9B	1247.97	0.718226	0.110576	6.49529	8.28742e-11	1.15576e-09
	NCF2	1571.26	-1.11796	0.172127	-6.49501	8.30294e-11	1.15709e-09
	CXXC1	2595.41	0.628349	0.0967809	6.49249	8.44278e-11	1.17573e-09
	MTERFD3	317.36	0.785167	0.120952	6.49156	8.49497e-11	1.18215e-09
	ALKBH2	770.889	0.793928	0.122308	6.49121	8.51476e-11	1.18378e-09
	CHSY1	2784.53	-0.71783	0.110586	-6.49114	8.5189e-11	1.18378e-09
	KIF2C	2872.49	0.785753	0.121116	6.48758	8.72248e-11	1.2112e-09
	SPTLC3	545.592	-2.04395	0.315069	-6.48729	8.73939e-11	1.21268e-09
	KCNE2	16.5506	1.43823	0.221779	6.48496	8.8755e-11	1.2298e-09
	SLC35C1	1940.63	-0.683043	0.105326	-6.48505	8.87003e-11	1.2298e-09
	PSTK	111.577	0.798792	0.123187	6.48439	8.90898e-11	1.23356e-09
	LOC255167	71.4052	2.56533	0.395652	6.4838	8.94411e-11	1.23753e-09
	HNRNPA0	9183.99	0.415958	0.0641561	6.48352	8.96042e-11	1.23891e-09
	NECAB1	116.82	1.92719	0.297286	6.48263	9.01357e-11	1.24537e-09
	GALNT13	58.939	-2.6341	0.406371	-6.482	9.05131e-11	1.24969e-09
	PI3	56711.5	-2.5366	0.391424	-6.48044	9.14567e-11	1.26182e-09
	TMEM188	597.506	-0.541405	0.0835488	-6.48011	9.16584e-11	1.2637e-09
	GFOD2	1687.06	-0.727214	0.11223	-6.4797	9.19039e-11	1.26618e-09
	C6orf192	998.992	0.892709	0.137778	6.47932	9.21342e-11	1.26845e-09
	CLTCL1	463.109	-1.23018	0.189887	-6.47849	9.26432e-11	1.2731e-09
	EXOG	291.811	0.624926	0.0964623	6.47845	9.26695e-11	1.2731e-09
	MORN1	113.507	1.06474	0.164347	6.4786	9.25794e-11	1.2731e-09
	C3orf23	877.338	0.58333	0.0900483	6.47797	9.29648e-11	1.27626e-09
	PMAIP1	1630.63	1.05178	0.162446	6.47463	9.50428e-11	1.30386e-09
	TM9SF3	9064.11	-0.455732	0.0703999	-6.47348	9.57728e-11	1.31294e-09
	LOC646999	26.0515	-1.39988	0.21632	-6.47135	9.71308e-11	1.33062e-09
	TJP3	794.848	2.03017	0.31374	6.47088	9.74316e-11	1.33379e-09
	MCHR1	19.1044	-1.78395	0.275711	-6.47036	9.77675e-11	1.33745e-09
	FAM13B	1159.75	0.739581	0.114309	6.47002	9.79932e-11	1.33959e-09
	ING5	856.536	0.662365	0.102424	6.46691	1.00028e-10	1.36644e-09
	CSGALNACT2	1403.19	-0.805917	0.124659	-6.46498	1.01312e-10	1.383e-09
	NFYB	1309.89	0.541362	0.0837689	6.46257	1.0294e-10	1.40424e-09
	PSG5	10.0102	-3.10313	0.480265	-6.46128	1.03819e-10	1.41522e-09
	RSPH3	437.41	-0.6301	0.0975231	-6.46103	1.03991e-10	1.41658e-09
	UPK1B	2121.73	-3.4708	0.537226	-6.4606	1.0429e-10	1.41966e-09
	SPRR2B	2423.71	-3.34023	0.517062	-6.46002	1.04686e-10	1.42404e-09
	EREG	1747.73	-2.87867	0.445689	-6.45892	1.05454e-10	1.43247e-09
	REPS2	410.587	1.16992	0.18113	6.459	1.05394e-10	1.43247e-09
	CYP2D6	47.4096	1.76723	0.273629	6.45851	1.05739e-10	1.43534e-09
	ZNF443	145.736	1.09286	0.169224	6.45804	1.06064e-10	1.43875e-09
	BGN	22682.1	-1.46551	0.226932	-6.4579	1.06168e-10	1.43914e-09
	SLC16A2	888.004	-1.559	0.241537	-6.45451	1.08571e-10	1.47069e-09
	ADAMTS4	1390.89	-1.42292	0.220546	-6.45181	1.10521e-10	1.49605e-09
	SLC47A2	172.362	-1.83155	0.284087	-6.44714	1.1398e-10	1.5418e-09
	DCAF16	1427.91	0.606371	0.094055	6.44699	1.14097e-10	1.5423e-09
	BNIP3	2553.65	-1.43807	0.223072	-6.44667	1.14338e-10	1.54448e-09
	MET	5042.81	-1.232	0.191206	-6.44331	1.16896e-10	1.57794e-09
	CDKL3	48.5039	0.830537	0.128907	6.4429	1.17214e-10	1.58112e-09
	CLPB	917.978	-0.814816	0.126476	-6.44243	1.17572e-10	1.58485e-09
	ACTR3	14931.5	-0.50662	0.078666	-6.44014	1.19365e-10	1.6079e-09
	WWC2	865.828	-1.06795	0.165858	-6.43896	1.20291e-10	1.61924e-09
	C8orf41	755.137	0.465827	0.072368	6.43693	1.21918e-10	1.64e-09
	RBM10	3580.05	0.380251	0.0590853	6.43563	1.22962e-10	1.6529e-09
	HMGN5	249.626	1.5133	0.235222	6.43349	1.24706e-10	1.67455e-09
	SV2B	320.836	2.52726	0.392831	6.43344	1.24745e-10	1.67455e-09
	HEATR3	712.547	-0.544392	0.0846229	-6.43315	1.24989e-10	1.67665e-09
	CDC27	3336.57	-0.458763	0.0713261	-6.43191	1.26013e-10	1.68923e-09
	C11orf63	168.066	-1.41172	0.219579	-6.42918	1.28291e-10	1.71857e-09
	C1orf168	13.8819	3.08918	0.48053	6.42869	1.28706e-10	1.72293e-09
	PRSS16	527.916	0.809796	0.125987	6.42759	1.29642e-10	1.73426e-09
	PSG4	53.3583	-2.92311	0.454807	-6.42716	1.30013e-10	1.73802e-09
	LOC401431	44.2743	1.60635	0.249943	6.42685	1.30273e-10	1.73939e-09
	MLXIP	2751.09	-0.767902	0.119484	-6.42683	1.30294e-10	1.73939e-09
	HYOU1	9206.57	-0.633101	0.0985497	-6.42418	1.32582e-10	1.7687e-09
	TLE2	662.733	1.60528	0.249919	6.42319	1.33449e-10	1.77905e-09
	KIAA0196	3181.19	-0.509221	0.0793026	-6.42124	1.35173e-10	1.80078e-09
	PGLYRP4	485.421	-1.94254	0.302537	-6.42084	1.35526e-10	1.80425e-09
	ACTR2	16585.4	-0.56129	0.0874353	-6.41949	1.36733e-10	1.81906e-09
	SPOCD1	258.401	-1.72448	0.268671	-6.41853	1.37595e-10	1.82928e-09
	GCFC1	1134.65	0.674866	0.10519	6.41571	1.40169e-10	1.86222e-09
	LOC93622	616.308	0.884105	0.137809	6.41542	1.40439e-10	1.86452e-09
	SMURF1	3647.84	-0.671818	0.104743	-6.41398	1.41766e-10	1.88085e-09
	SRRD	733.185	-0.529672	0.0826245	-6.4106	1.44951e-10	1.92048e-09
	TNFRSF1A	8336.39	-0.592034	0.092382	-6.40854	1.46918e-10	1.94521e-09
	CDK3	327.862	1.31505	0.205245	6.40725	1.48167e-10	1.9604e-09
	DUSP18	365.27	-0.850039	0.132676	-6.4069	1.4851e-10	1.9636e-09
	MGA	2869.26	0.695827	0.10862	6.40605	1.49337e-10	1.97319e-09
	DEPDC1B	725.969	0.86937	0.135733	6.405	1.50366e-10	1.98543e-09
	KRT34	114.829	-2.39066	0.373476	-6.40111	1.5425e-10	2.03532e-09
	FAM176A	277.404	-1.55519	0.242967	-6.40085	1.54515e-10	2.03743e-09
	AP3B2	181.028	2.06418	0.322514	6.40027	1.55099e-10	2.04374e-09
	CPA4	1134.28	-2.46058	0.384474	-6.39985	1.5553e-10	2.04802e-09
	CDC45	1308.35	0.7921	0.123787	6.39889	1.56515e-10	2.0596e-09
	EGFL7	985.426	-1.4057	0.219689	-6.39858	1.5683e-10	2.06234e-09
	FAM104B	411.113	0.716148	0.111944	6.39739	1.58051e-10	2.07698e-09
	MCPH1	1115.12	0.531047	0.0830204	6.39659	1.58889e-10	2.08658e-09
	VGLL3	557.013	-1.73801	0.271747	-6.3957	1.59814e-10	2.09588e-09
	ZNF782	110.449	0.69012	0.107903	6.39573	1.59785e-10	2.09588e-09
	ZNF324B	370.178	0.586245	0.0916689	6.39524	1.60294e-10	2.10075e-09
	AZGP1	588.825	-2.8922	0.45228	-6.3947	1.60858e-10	2.10672e-09
	NGLY1	1039.24	0.516835	0.0808374	6.39351	1.62121e-10	2.12182e-09
	ANKRD57	5156.15	-0.980706	0.153423	-6.39217	1.63551e-10	2.13909e-09
	GLS	3455.46	-0.805387	0.125998	-6.39204	1.63684e-10	2.13938e-09
	C6orf167	1040.82	0.760578	0.118991	6.39188	1.63863e-10	2.14028e-09
	TXNRD1	6579.83	-1.17985	0.184674	-6.38882	1.67169e-10	2.18199e-09
	MTHFD1L	1860.29	-0.808604	0.126577	-6.38826	1.67788e-10	2.1886e-09
	CCDC28B	372.817	1.42447	0.223015	6.38732	1.68818e-10	2.20054e-09
	HEPHL1	4139.39	-2.54745	0.398881	-6.3865	1.69726e-10	2.21089e-09
	OBFC2B	1925.39	0.553608	0.0866859	6.38637	1.69872e-10	2.21131e-09
	PRRG1	446.504	-1.42004	0.222434	-6.3841	1.72406e-10	2.24278e-09
	C19orf61	1675.79	0.720724	0.112907	6.38333	1.73284e-10	2.25269e-09
	EME1	311.225	0.851893	0.133461	6.38309	1.73554e-10	2.25469e-09
	RTKN	2805.05	-0.765241	0.11989	-6.38288	1.73787e-10	2.25619e-09
	ZNF33A	1426.72	0.568682	0.0891108	6.38173	1.75094e-10	2.27165e-09
	CEP63	1333.09	0.554797	0.0869686	6.37928	1.77917e-10	2.30673e-09
	SIRPA	4596.95	-1.17236	0.183782	-6.37908	1.78151e-10	2.30821e-09
	MYO1C	11376	-0.671157	0.10522	-6.37863	1.78682e-10	2.31355e-09
	PRIMA1	688.991	1.95513	0.306642	6.37593	1.8186e-10	2.35312e-09
	BUB1B	1623.21	0.77296	0.121238	6.37555	1.82309e-10	2.35736e-09
	FSTL1	14302.4	-1.35237	0.212129	-6.37522	1.82706e-10	2.36091e-09
	IER3IP1	2534.45	0.661865	0.103841	6.37385	1.84342e-10	2.38047e-09
	TM7SF3	5042.84	0.789386	0.123871	6.37266	1.85775e-10	2.39736e-09
	PDLIM2	1688.44	-0.917632	0.144012	-6.37192	1.86678e-10	2.40742e-09
	TRAPPC2	478.524	0.588692	0.0924147	6.37012	1.88886e-10	2.43427e-09
	NELF	2582.79	-1.03914	0.16315	-6.36919	1.90027e-10	2.44734e-09
	HEPH	570.496	-1.45323	0.228287	-6.36582	1.94247e-10	2.50003e-09
	MICALCL	278.057	-1.68658	0.264995	-6.36458	1.95823e-10	2.51863e-09
	SCYL1	4804.94	-0.425737	0.0668943	-6.36432	1.96158e-10	2.52127e-09
	PGM3	1059.86	-0.72238	0.113536	-6.36254	1.98446e-10	2.54899e-09
	ADAP2	713.444	-1.06194	0.166919	-6.362	1.9915e-10	2.55633e-09
	LYPD6	271.32	1.91836	0.301577	6.36109	2.00325e-10	2.56801e-09
	TMEM158	530.119	-1.68593	0.265036	-6.36111	2.00298e-10	2.56801e-09
	CDHR1	954.377	-1.75146	0.275406	-6.35956	2.02332e-10	2.59201e-09
	RRP12	2921.99	-0.630126	0.0991121	-6.3577	2.04792e-10	2.62128e-09
	TBRG1	1146.68	-0.612281	0.0963064	-6.35763	2.04887e-10	2.62128e-09
	TAPT1	809.974	0.510905	0.0803792	6.35619	2.06823e-10	2.6443e-09
	KIAA1967	5697.4	0.436101	0.0686362	6.3538	2.10055e-10	2.68385e-09
	LOC153684	51.4775	0.91531	0.14409	6.35235	2.1205e-10	2.70755e-09
	FGFBP1	13903.4	-1.69321	0.266603	-6.35105	2.13851e-10	2.72874e-09
	KIAA1875	65.8851	1.8553	0.292171	6.35006	2.15238e-10	2.74464e-09
	LY6G5B	84.6648	1.07772	0.169795	6.34719	2.1928e-10	2.79434e-09
	KIF22	4034.33	0.706	0.111235	6.34694	2.19643e-10	2.79712e-09
	SAMD13	27.941	1.39134	0.219232	6.34642	2.20378e-10	2.80463e-09
	RNF222	259.323	-2.48266	0.391415	-6.34279	2.25645e-10	2.86978e-09
	PAWR	1021.5	-0.680899	0.107352	-6.34267	2.25822e-10	2.87014e-09
	ZBTB12	258.295	0.913741	0.144095	6.34125	2.27906e-10	2.89473e-09
	BICC1	285.694	-2.01584	0.317935	-6.34042	2.29141e-10	2.90851e-09
	CCBP2	136.169	-1.47863	0.233256	-6.3391	2.31106e-10	2.93129e-09
	CTSL1	5211.88	-1.24382	0.196219	-6.33891	2.3139e-10	2.93129e-09
	FBXW5	8275.1	0.708162	0.111716	6.33895	2.31335e-10	2.93129e-09
	MYH16	15.3732	-2.20227	0.347543	-6.33669	2.34752e-10	2.97194e-09
	SLC24A2	15.8123	-2.47617	0.390843	-6.33545	2.36647e-10	2.99397e-09
	ENPEP	365.077	-1.32026	0.208424	-6.33449	2.38134e-10	3.01081e-09
	FLII	9463.06	-0.522569	0.0825083	-6.33354	2.39604e-10	3.02743e-09
	L1TD1	11.4052	-2.30931	0.364747	-6.33125	2.43183e-10	3.07064e-09
	LOC283663	54.1508	1.54057	0.243557	6.3253	2.52735e-10	3.18709e-09
	RPTOR	2423.65	-0.610261	0.0964791	-6.32532	2.52705e-10	3.18709e-09
	MMP16	99.89	-1.88239	0.297663	-6.32391	2.55027e-10	3.2139e-09
	GJB2	50952.1	-2.00023	0.316347	-6.32289	2.56724e-10	3.23319e-09
	PCDHGA1	36.2327	-1.72598	0.272978	-6.32276	2.56934e-10	3.23372e-09
	TGFB3	2075.84	-1.35138	0.213752	-6.32222	2.57838e-10	3.24299e-09
	NECAB2	13.7267	-2.67367	0.422931	-6.32176	2.58593e-10	3.25039e-09
	PCDHGB6	110.173	-1.84924	0.292555	-6.32103	2.59832e-10	3.26383e-09
	EHD4	4261.31	-0.736626	0.116551	-6.3202	2.61222e-10	3.27834e-09
	RMND5B	1542.56	0.658293	0.104158	6.32014	2.61326e-10	3.27834e-09
	NR3C2	229.975	2.02175	0.319997	6.31801	2.64944e-10	3.32158e-09
	DIP2B	6459.2	-0.82822	0.13112	-6.31652	2.67526e-10	3.35178e-09
	SLC2A9	626.285	-1.12689	0.178409	-6.31633	2.67847e-10	3.35364e-09
	SRRM5	58.6479	1.04626	0.165682	6.31486	2.70398e-10	3.38338e-09
	IKBKE	1666.58	0.793682	0.125717	6.31322	2.73288e-10	3.41734e-09
	RAD51AP1	863.662	0.904707	0.14334	6.31161	2.76145e-10	3.45083e-09
	OSTM1	1761.9	-0.670163	0.106206	-6.31	2.79036e-10	3.48472e-09
	LOC100272146	87.7757	0.992454	0.157323	6.30838	2.81969e-10	3.51906e-09
	IQCG	1825.54	1.37223	0.217532	6.30819	2.8232e-10	3.52118e-09
	TREML3	12.0008	-2.36859	0.375518	-6.30754	2.83512e-10	3.53377e-09
	KCNK7	251.573	-1.69259	0.268451	-6.30502	2.88165e-10	3.58945e-09
	NAMPT	7761.86	-1.02401	0.16257	-6.29887	2.99833e-10	3.72999e-09
	ZBTB8B	14.1618	4.12092	0.654338	6.29785	3.018e-10	3.75205e-09
	N4BP1	5683.75	-0.712197	0.113096	-6.29729	3.0289e-10	3.76319e-09
	ACTL8	117.019	3.61313	0.573809	6.29675	3.03955e-10	3.77177e-09
	VSIG8	438.018	-3.03867	0.482579	-6.29674	3.0397e-10	3.77177e-09
	DSG1	18516.4	-3.3389	0.530334	-6.29584	3.0573e-10	3.79117e-09
	CACNA1G	55.4787	-1.67202	0.265598	-6.2953	3.06815e-10	3.80218e-09
	OTUB2	421.691	-1.14567	0.182055	-6.29299	3.11399e-10	3.85653e-09
	GRIA3	59.4323	-1.87889	0.298673	-6.29079	3.1585e-10	3.90915e-09
	SCML1	449.474	0.943459	0.149982	6.29049	3.16462e-10	3.91422e-09
	LRRC32	1315.07	-1.27886	0.203343	-6.28916	3.19189e-10	3.94542e-09
	POLD3	1423.19	0.651143	0.10358	6.28635	3.25021e-10	4.01495e-09
	DMBX1	43.0663	2.60247	0.414149	6.2839	3.30182e-10	4.07611e-09
	MLXIPL	57.8945	-2.51522	0.400385	-6.282	3.34235e-10	4.12351e-09
	KLK12	1020.06	-2.80783	0.447071	-6.2805	3.37489e-10	4.161e-09
	C13orf1	678.449	-0.632079	0.100664	-6.27912	3.40496e-10	4.19541e-09
	RBM6	1961.01	0.612029	0.0974847	6.27821	3.42489e-10	4.21728e-09
	MAP1A	1211.49	-1.74671	0.27823	-6.27792	3.43142e-10	4.22263e-09
	SLC41A2	242.02	-1.24127	0.197934	-6.27112	3.58471e-10	4.40847e-09
	BCL2L11	2324.8	0.568852	0.0907117	6.27099	3.58763e-10	4.40925e-09
	ELP2P	27.7353	0.823199	0.131293	6.26993	3.6122e-10	4.43664e-09
	LIMA1	11397.2	-0.948482	0.151298	-6.26897	3.63437e-10	4.46104e-09
	GYLTL1B	1997.69	-1.20791	0.192834	-6.26399	3.75253e-10	4.60315e-09
	CUL5	1644.16	-0.55371	0.0884014	-6.26359	3.76206e-10	4.61192e-09
	DNM1L	4514.93	-0.617502	0.0986128	-6.26188	3.80365e-10	4.65995e-09
	AARS2	1197.97	0.476235	0.0760706	6.26044	3.83898e-10	4.70026e-09
	COL9A2	1141.25	1.7379	0.27762	6.25998	3.85016e-10	4.70894e-09
	L3MBTL2	1939.53	0.417636	0.0667156	6.25995	3.85093e-10	4.70894e-09
	C19orf48	3896.88	0.88519	0.141408	6.25984	3.85366e-10	4.7093e-09
	FAM164A	411.376	1.13548	0.181463	6.25737	3.91531e-10	4.7786e-09
	NSMAF	1771.16	-0.604086	0.0966146	-6.25254	4.03841e-10	4.92574e-09
	TIA1	2451.49	0.609129	0.0974292	6.25202	4.05178e-10	4.93894e-09
	CLEC11A	548.043	-1.31643	0.210568	-6.25181	4.05725e-10	4.94249e-09
	ROPN1B	16.1942	2.53215	0.405084	6.25092	4.08047e-10	4.96765e-09
	CCDC52	992.588	0.828084	0.132502	6.24961	4.11482e-10	5.00632e-09
	TACC3	3937.65	0.756613	0.121071	6.24933	4.12222e-10	5.01218e-09
	MYO7B	111.111	-2.30681	0.369138	-6.24917	4.12631e-10	5.01399e-09
	SLC45A3	296.372	-1.06806	0.170969	-6.2471	4.18156e-10	5.07795e-09
	TMED2	12692.1	-0.436446	0.0698719	-6.24637	4.20094e-10	5.09828e-09
	C1orf83	467.079	0.470599	0.0753428	6.24611	4.2081e-10	5.09936e-09
	FZD1	2366.91	-0.923068	0.147781	-6.24617	4.2063e-10	5.09936e-09
	KCTD10	4086.56	-0.579605	0.0928061	-6.24533	4.22894e-10	5.11942e-09
	LOC100128788	20.3047	0.994517	0.159352	6.241	4.34795e-10	5.2602e-09
	RDH11	3644.79	-0.552436	0.0885326	-6.23992	4.37799e-10	5.29324e-09
	TTYH2	409.607	-1.128	0.180782	-6.23956	4.38805e-10	5.30209e-09
	SENP7	642.257	0.691233	0.110801	6.23849	4.41827e-10	5.33527e-09
	LONP2	2529.08	-0.645531	0.103497	-6.2372	4.45464e-10	5.37584e-09
	MAP1LC3B	3458.19	-0.54311	0.0870882	-6.23632	4.47984e-10	5.40288e-09
	ATP10D	2657.81	-0.969402	0.15545	-6.23611	4.48585e-10	5.40418e-09
	COQ2	762.669	0.617313	0.0989904	6.23609	4.4865e-10	5.40418e-09
	C20orf96	232.718	1.04454	0.167578	6.23314	4.57187e-10	5.50359e-09
	COL4A4	537.539	2.1912	0.351561	6.23276	4.58276e-10	5.51327e-09
	RIBC1	43.1047	1.1147	0.178878	6.23159	4.61728e-10	5.55134e-09
	AMPD2	1921.07	-0.524563	0.0841861	-6.23099	4.63485e-10	5.56902e-09
	KRT6C	150893	-2.16123	0.346887	-6.23037	4.65345e-10	5.58789e-09
	BOLA1	566.197	0.897771	0.144207	6.22557	4.79809e-10	5.758e-09
	G6PD	7074.29	-1.11615	0.179345	-6.22349	4.86212e-10	5.83123e-09
	TNFRSF12A	3660.94	-1.2059	0.193777	-6.22316	4.87251e-10	5.84007e-09
	RAB3IL1	427.793	-1.20189	0.193233	-6.21989	4.97501e-10	5.95924e-09
	PCDH18	478.433	-1.40564	0.226019	-6.21912	4.9994e-10	5.98475e-09
	BCO2	103.897	-1.66258	0.26735	-6.21875	5.01135e-10	5.99534e-09
	SDR39U1	1068.2	0.738401	0.11884	6.21338	5.18556e-10	6.19993e-09
	PLEKHM1	3107.86	-0.690635	0.111165	-6.21269	5.20844e-10	6.22344e-09
	FAM159A	35.7275	1.49245	0.240257	6.21188	5.23531e-10	6.25169e-09
	MRPS27	3054.34	0.467837	0.0753434	6.20939	5.3191e-10	6.34783e-09
	MMP14	29910.3	-0.817165	0.131607	-6.20914	5.32764e-10	6.35411e-09
	PTTG2	30.2693	1.07123	0.172528	6.20903	5.33111e-10	6.35433e-09
	SFRS18	2129.77	0.631074	0.101652	6.20819	5.35986e-10	6.38466e-09
	RAP1GAP	662.29	-1.35405	0.218125	-6.20768	5.37719e-10	6.40136e-09
	DNAJC3	3836.24	-0.606878	0.0977902	-6.20592	5.43768e-10	6.4694e-09
	MXRA8	2507.81	-1.42212	0.229214	-6.20432	5.49322e-10	6.53146e-09
	CBL	2322.49	-0.744171	0.119986	-6.20216	5.56944e-10	6.61802e-09
	HIST1H2BJ	297.7	1.51038	0.24357	6.20101	5.61012e-10	6.6582e-09
	PLXNB1	5185.01	0.796118	0.128398	6.2004	5.63196e-10	6.68002e-09
	AKR1C1	15067.2	-2.49845	0.402988	-6.19981	5.65328e-10	6.70119e-09
	FOXA1	1424.48	2.07478	0.334932	6.19464	5.84199e-10	6.91641e-09
	ZC3H12C	972.945	-0.968233	0.156322	-6.19385	5.87132e-10	6.94689e-09
	TTYH3	7083.23	-0.853259	0.137776	-6.19311	5.89899e-10	6.97537e-09
	SFRS3	12418.9	0.413201	0.0667232	6.19276	5.91184e-10	6.98629e-09
	CDC25A	739.621	0.858927	0.138702	6.19262	5.91716e-10	6.98831e-09
	ARNT2	1421.02	2.02512	0.32704	6.19227	5.93044e-10	6.99972e-09
	GPC2	145.809	1.50677	0.243359	6.19155	5.95762e-10	7.02752e-09
	ATMIN	3622.11	-0.471902	0.0762351	-6.19009	6.01316e-10	7.08872e-09
	ELF2	1545.27	0.469719	0.0758836	6.18999	6.01689e-10	7.0888e-09
	C19orf54	712.452	0.568364	0.0918656	6.18691	6.13567e-10	7.22396e-09
	LPAR5	1011.4	-1.01212	0.163593	-6.18682	6.13908e-10	7.22396e-09
	GORASP2	5837.1	-0.334534	0.0540766	-6.18631	6.15905e-10	7.24305e-09
	HSPBAP1	626.728	0.713951	0.115431	6.18509	6.20677e-10	7.29475e-09
	ZNF766	828.92	0.476141	0.0770077	6.18303	6.28847e-10	7.38628e-09
	CORT	20.4767	1.38194	0.223558	6.18158	6.34631e-10	7.4497e-09
	TREX1	1196.43	0.769917	0.124619	6.17816	6.48513e-10	7.60343e-09
	C5orf54	233.678	0.862849	0.139671	6.17773	6.50288e-10	7.61963e-09
	ZNF534	15.3979	0.857624	0.138843	6.17692	6.53647e-10	7.65435e-09
	TTC7B	831.681	-1.13436	0.183707	-6.17485	6.62277e-10	7.75072e-09
	NUP43	1614.63	0.530615	0.0859366	6.1745	6.63744e-10	7.76319e-09
	PNLIPRP3	352.622	-3.48599	0.564716	-6.173	6.70044e-10	7.83215e-09
	GIN1	239.982	0.486173	0.0787874	6.1707	6.79896e-10	7.94251e-09
	AHNAK2	25418	-1.52266	0.246762	-6.17056	6.80489e-10	7.94465e-09
	PER3	2423.17	1.1142	0.180601	6.1694	6.85493e-10	7.99825e-09
	SLC2A3	2258.26	-1.39361	0.225896	-6.16924	6.86186e-10	8.00151e-09
	CHTF18	1421.29	0.828824	0.134355	6.16891	6.87634e-10	8.01356e-09
	ZNF564	403.825	0.510595	0.0828053	6.16621	6.99464e-10	8.14653e-09
	CYR61	6210.01	-1.41753	0.229897	-6.16595	7.00599e-10	8.15484e-09
	KHDRBS1	9040.67	0.266446	0.0432146	6.16564	7.01993e-10	8.16615e-09
	USP32	2965.21	-0.631749	0.102485	-6.16428	7.08036e-10	8.2315e-09
	C20orf12	105.251	0.96735	0.156934	6.16406	7.09048e-10	8.23832e-09
	SPRR2D	24796.2	-2.30914	0.37484	-6.16035	7.25844e-10	8.42335e-09
	NIPAL1	322.171	-1.45083	0.235574	-6.15871	7.33418e-10	8.50616e-09
	MLLT6	7281.32	0.550326	0.089427	6.15391	7.55939e-10	8.76211e-09
	MYH9	94136.8	-0.660863	0.107404	-6.15306	7.60038e-10	8.80124e-09
	SMARCA2	5838.54	0.874767	0.142169	6.15302	7.60225e-10	8.80124e-09
	WFDC5	672.786	-1.79861	0.292377	-6.15169	7.66597e-10	8.86971e-09
	UBA3	2037.35	0.508937	0.0827327	6.15158	7.67152e-10	8.87083e-09
	FGFR1	2007.04	-1.24104	0.201766	-6.15088	7.70547e-10	8.90477e-09
	KRT6A	651073	-1.50641	0.245001	-6.14858	7.81789e-10	9.02929e-09
	MTMR1	3277.03	0.655696	0.106647	6.14831	7.83146e-10	9.03957e-09
	ROS1	47.4801	-2.68139	0.436203	-6.14711	7.89072e-10	9.10254e-09
	SDHAP2	612.031	1.13703	0.184991	6.14643	7.92451e-10	9.13607e-09
	LIMK1	3847.82	-0.590141	0.0960216	-6.14592	7.94991e-10	9.1599e-09
	OSTalpha	177.567	1.60335	0.260921	6.14497	7.99776e-10	9.20956e-09
	VCL	9959.65	-0.713974	0.116294	-6.1394	8.2836e-10	9.53303e-09
	SCLT1	589.385	0.600157	0.0977787	6.13792	8.36101e-10	9.6107e-09
	ZCCHC24	1037.4	-1.21162	0.1974	-6.13792	8.36064e-10	9.6107e-09
	MXRA7	4358.94	-0.868887	0.141571	-6.13747	8.38474e-10	9.62845e-09
	RNF26	2785.1	-0.556868	0.0907329	-6.13744	8.3864e-10	9.62845e-09
	SLIT1	39.4428	1.86887	0.304593	6.13564	8.48145e-10	9.72604e-09
	VDR	2970.16	-0.853596	0.139121	-6.13565	8.4812e-10	9.72604e-09
	PCDHGB4	69.3626	-2.10127	0.342566	-6.13391	8.57462e-10	9.82705e-09
	CR1L	11.6251	2.22182	0.362277	6.13294	8.62718e-10	9.88144e-09
	EFEMP2	1375.03	-1.30237	0.212493	-6.129	8.84335e-10	1.0123e-08
	BTRC	1432.89	-0.530347	0.0865742	-6.12592	9.01623e-10	1.03148e-08
	FLJ23867	2922.77	-1.01626	0.165904	-6.12562	9.03296e-10	1.03279e-08
	SUSD4	2191.95	1.6024	0.26176	6.12165	9.26092e-10	1.05823e-08
	TEX15	143.082	3.49918	0.571746	6.12016	9.34842e-10	1.0676e-08
	ADAMTS6	74.0376	-1.16753	0.190842	-6.11779	9.48811e-10	1.08284e-08
	PCYOX1	4922.58	-0.623621	0.101937	-6.11771	9.49313e-10	1.08284e-08
	MT1L	101.705	-1.83125	0.299423	-6.11593	9.59942e-10	1.09432e-08
	GLT25D2	161.561	-2.09863	0.343151	-6.11576	9.60969e-10	1.09485e-08
	SPAG9	5486.84	-0.58368	0.095441	-6.11561	9.61896e-10	1.09526e-08
	ADCY7	2598.82	-0.97976	0.160222	-6.11503	9.6539e-10	1.09795e-08
	RAB42	139.744	1.65868	0.271242	6.11511	9.64894e-10	1.09795e-08
	FIBIN	309.326	-1.89525	0.310049	-6.11273	9.79427e-10	1.11326e-08
	VPS45	1658.62	0.435368	0.0712259	6.11249	9.80903e-10	1.11428e-08
	BIRC2	2600.1	-0.707437	0.115762	-6.11115	9.89162e-10	1.123e-08
	PPEF1	39.8941	-1.5411	0.252213	-6.11032	9.94308e-10	1.12818e-08
	NUF2	918.268	0.831585	0.136116	6.10938	1.0002e-09	1.13421e-08
	CDCA7	1781.21	0.996622	0.163188	6.10719	1.01402e-09	1.14854e-08
	PC	3390.39	-1.08962	0.178415	-6.10719	1.01403e-09	1.14854e-08
	ADAMTS12	640.281	-2.02194	0.331148	-6.10585	1.02255e-09	1.15752e-08
	KLB	32.6766	1.51083	0.247449	6.10562	1.02405e-09	1.15854e-08
	TEX9	96.0769	1.06324	0.174228	6.1026	1.04354e-09	1.1799e-08
	PFKFB1	10.1285	1.2072	0.197849	6.1016	1.05012e-09	1.18622e-08
	ROBO4	821.143	-0.940726	0.154178	-6.10156	1.05036e-09	1.18622e-08
	SHANK1	24.1583	-1.93008	0.316373	-6.10063	1.05649e-09	1.19245e-08
	FBXO25	1077.67	0.64768	0.106204	6.09845	1.07101e-09	1.20743e-08
	KATNAL2	103.185	1.42909	0.234342	6.09831	1.07194e-09	1.20777e-08
	SLURP1	1454.9	-2.92782	0.480175	-6.09739	1.07813e-09	1.21404e-08
	ASPN	2508.87	-1.9271	0.316201	-6.09454	1.0975e-09	1.23442e-08
	SCARA5	203.218	-2.30487	0.37826	-6.09336	1.10565e-09	1.24286e-08
	CSAD	542.395	1.11892	0.183647	6.09275	1.10985e-09	1.24685e-08
	FAM198B	1985.41	-1.3419	0.220289	-6.09154	1.11833e-09	1.25566e-08
	TADA1	628.116	0.499016	0.0819254	6.0911	1.12136e-09	1.25833e-08
	ZNF181	277.888	0.597262	0.0980587	6.09086	1.12305e-09	1.2595e-08
	EIF2B2	1679.37	-0.646221	0.106107	-6.09027	1.12718e-09	1.26339e-08
	LAMC3	423.331	-1.64284	0.269821	-6.08862	1.13886e-09	1.27574e-08
	PCDHGA10	370.237	-1.99018	0.326955	-6.08702	1.15032e-09	1.28784e-08
	C2orf18	3937.66	-0.53942	0.0886344	-6.0859	1.1584e-09	1.29614e-08
	CTSC	13183.6	-0.906244	0.148921	-6.08539	1.16207e-09	1.29949e-08
	STAR	296.434	2.05153	0.337484	6.07889	1.21019e-09	1.35252e-08
	PLK2	3928.43	-1.16587	0.191795	-6.07873	1.21141e-09	1.35311e-08
	LOC729375	83.0516	1.21766	0.200327	6.07835	1.21425e-09	1.35549e-08
	PSMD11	5028.32	-0.506111	0.0832724	-6.07778	1.21859e-09	1.35955e-08
	CCDC25	2099.11	0.470548	0.0774225	6.07766	1.21949e-09	1.35978e-08
	SLC2A14	49.4967	-1.47984	0.243535	-6.07651	1.22829e-09	1.3688e-08
	KIAA0528	1803.24	0.598418	0.0984849	6.07624	1.23031e-09	1.37026e-08
	C5	317.444	1.24573	0.20503	6.07584	1.23343e-09	1.37295e-08
	GAL	90.4763	-2.60733	0.429163	-6.07539	1.23687e-09	1.37598e-08
	ALG9	826.515	-0.512344	0.0843331	-6.07525	1.23797e-09	1.37642e-08
	HUS1	784.652	-0.500619	0.0824436	-6.07226	1.26122e-09	1.40146e-08
	PLEKHG4	1711.17	1.17133	0.192949	6.07066	1.27382e-09	1.41465e-08
	PCM1	4992.31	0.607312	0.100067	6.06904	1.28677e-09	1.42821e-08
	GLG1	11550.3	-0.509949	0.0840341	-6.06836	1.29225e-09	1.43347e-08
	LOC374443	298.945	0.750642	0.12373	6.06676	1.30518e-09	1.44699e-08
	FKBP7	293.757	-0.975663	0.160852	-6.06558	1.31478e-09	1.4568e-08
	RAB2A	2558.27	-0.49415	0.081479	-6.06475	1.32155e-09	1.46346e-08
	THOC3	5052.54	0.890085	0.146766	6.06465	1.32242e-09	1.46358e-08
	TTTY14	10.5764	2.41595	0.398474	6.06301	1.33595e-09	1.47772e-08
	SEMA6A	1144.69	1.56525	0.258179	6.06266	1.33887e-09	1.47925e-08
	IL31RA	84.1184	-1.88723	0.311347	-6.06151	1.34853e-09	1.48908e-08
	IGDCC4	168.831	-1.66432	0.274584	-6.06123	1.35086e-09	1.4908e-08
	TRIM58	74.9662	-2.59171	0.427664	-6.06015	1.35991e-09	1.49993e-08
	PRR15L	215.206	1.90205	0.313889	6.05963	1.36432e-09	1.50394e-08
	CENPL	590.991	0.56684	0.0935593	6.05862	1.37293e-09	1.51257e-08
	CD300E	15.9744	-2.03593	0.336189	-6.05591	1.39623e-09	1.53737e-08
	SCN9A	381.479	-2.55309	0.421625	-6.05535	1.40109e-09	1.54184e-08
	GPSM1	662.266	-1.15778	0.191214	-6.05487	1.40531e-09	1.5456e-08
	C1S	20451.4	-1.24601	0.205807	-6.05428	1.41048e-09	1.54953e-08
	ZDHHC23	645.269	1.08135	0.178608	6.0543	1.41028e-09	1.54953e-08
	PTGER3	187.903	-1.73327	0.286327	-6.05346	1.41764e-09	1.55651e-08
	HOXA1	207.706	-0.92337	0.152592	-6.05123	1.43743e-09	1.57734e-08
	PRRG3	25.3275	2.94828	0.487239	6.051	1.43951e-09	1.57873e-08
	CNIH3	91.784	-1.62306	0.268268	-6.05013	1.44731e-09	1.58639e-08
	NRP1	3558.32	-1.06533	0.176088	-6.04998	1.44861e-09	1.58691e-08
	MTMR14	1708.02	0.487394	0.0805763	6.04885	1.45882e-09	1.5972e-08
	CECR7	108.873	1.42263	0.235222	6.04804	1.46616e-09	1.60432e-08
	PCDHGA7	34.5133	-1.82071	0.301065	-6.04757	1.47043e-09	1.60809e-08
	LOC284023	450.841	0.796595	0.131753	6.04614	1.4836e-09	1.62157e-08
	NRM	1595.35	0.621392	0.102777	6.04604	1.48453e-09	1.62168e-08
	CPEB2	1441.26	-1.0717	0.177279	-6.04527	1.49163e-09	1.62851e-08
	C3orf71	39.4635	0.832573	0.137762	6.04354	1.50769e-09	1.64418e-08
	EHD1	5051.07	-0.735575	0.121711	-6.04361	1.50701e-09	1.64418e-08
	KTN1	12728.7	-0.68834	0.113949	-6.04076	1.53389e-09	1.67088e-08
	TNFRSF13C	38.5777	1.35701	0.224641	6.0408	1.53352e-09	1.67088e-08
	PHIP	3337.04	0.634503	0.10505	6.04004	1.5408e-09	1.67747e-08
	LRRCC1	916.814	0.881575	0.145983	6.03891	1.55163e-09	1.6883e-08
	C14orf93	447.443	0.502323	0.0831973	6.03773	1.56296e-09	1.69872e-08
	FBXO33	684.474	-0.47444	0.0785782	-6.03781	1.56224e-09	1.69872e-08
	FOXF2	373.007	-1.17118	0.194015	-6.03654	1.57459e-09	1.7104e-08
	ZNF672	2205.23	0.535749	0.0888033	6.03298	1.6096e-09	1.74745e-08
	PPIL3	592.15	0.631296	0.104697	6.02977	1.64198e-09	1.7816e-08
	TM9SF2	7741.83	-0.660973	0.109628	-6.02923	1.64739e-09	1.78647e-08
	JAM3	738.267	-1.10397	0.183124	-6.02855	1.65434e-09	1.79301e-08
	IDE	1580.9	-0.835496	0.138607	-6.02779	1.6622e-09	1.79951e-08
	AACSL	46.1028	2.65537	0.44055	6.02741	1.6661e-09	1.80272e-08
	SLC25A14	329.215	0.679829	0.112801	6.02679	1.67251e-09	1.80865e-08
	PPAPDC3	136.894	-1.70836	0.283537	-6.02516	1.68937e-09	1.82586e-08
	CTTN	20541.2	-1.27967	0.212416	-6.02435	1.69786e-09	1.83401e-08
	PATZ1	1607.95	0.793909	0.131865	6.02063	1.73735e-09	1.87562e-08
	ZNF232	409.72	0.679486	0.112865	6.02033	1.74057e-09	1.87805e-08
	FANCB	134.36	0.736483	0.122356	6.0192	1.75282e-09	1.89021e-08
	KIF11	3179.16	0.708584	0.117734	6.0185	1.76042e-09	1.89735e-08
	VPREB3	50.4865	1.87422	0.311421	6.01828	1.76276e-09	1.89882e-08
	C1orf213	79.0227	1.07796	0.179122	6.01801	1.76576e-09	1.90099e-08
	CYBRD1	3719.61	-1.1369	0.188933	-6.01747	1.77166e-09	1.90528e-08
	KIAA1524	1163.64	0.851727	0.141544	6.01742	1.77219e-09	1.90528e-08
	LUC7L2	4302.68	0.378424	0.0628886	6.01737	1.77269e-09	1.90528e-08
	MTF2	1157.51	0.420724	0.0699273	6.01659	1.78126e-09	1.91343e-08
	MEMO1	998.798	-0.551707	0.0917563	-6.01274	1.82412e-09	1.95817e-08
	ZFP57	45.9181	-2.59889	0.432236	-6.01267	1.82494e-09	1.95817e-08
	HSPB2	264.603	-1.96877	0.327502	-6.01147	1.83845e-09	1.97157e-08
	BTBD19	36.9341	-1.12647	0.187416	-6.01055	1.84897e-09	1.98175e-08
	CDCA2	979.466	0.832506	0.138513	6.01031	1.85169e-09	1.98357e-08
	LOC202181	78.5578	1.30258	0.21675	6.00957	1.86016e-09	1.99154e-08
	PKD1L2	10.6091	-2.25918	0.37601	-6.00831	1.87473e-09	2.00603e-08
	SLC7A1	10422.5	-0.951636	0.158416	-6.0072	1.88757e-09	2.01865e-08
	EEFSEC	1682.17	0.647486	0.107795	6.00665	1.89397e-09	2.02438e-08
	ZNF75A	556.493	0.684449	0.113974	6.00532	1.90953e-09	2.03989e-08
	GOLGA6L9	381.138	1.33719	0.222706	6.00431	1.92153e-09	2.05157e-08
	KIF26B	838.09	-1.29973	0.21653	-6.00252	1.94277e-09	2.07083e-08
	MUTYH	553.956	0.621489	0.103537	6.0026	1.94183e-09	2.07083e-08
	IBTK	2213.07	-0.458837	0.0764683	-6.00036	1.96881e-09	2.09743e-08
	KDELR3	814.481	-0.959674	0.159947	-5.99996	1.97362e-09	2.1014e-08
	RUNDC2A	175.898	-1.1881	0.198024	-5.99977	1.97593e-09	2.1027e-08
	PCSK1N	37.1753	-2.10678	0.351252	-5.99791	1.99875e-09	2.12581e-08
	MCM8	1005.4	0.751639	0.125323	5.99764	2.00207e-09	2.12817e-08
	2021-09-05	1432.91	-1.23566	0.206036	-5.99727	2.00657e-09	2.13179e-08
	BCKDHB	534.419	0.979098	0.163261	5.99713	2.00832e-09	2.13248e-08
	PROC	76.019	-1.62326	0.2707	-5.99655	2.01554e-09	2.13897e-08
	DPP3	4039.99	-0.493796	0.0823593	-5.99563	2.02694e-09	2.14989e-08
	IDS	6659.8	-0.620617	0.103539	-5.99405	2.04679e-09	2.16975e-08
	ALDH16A1	3163.37	0.650097	0.108463	5.99372	2.05099e-09	2.17302e-08
	UGT2A1	29.9281	3.88411	0.648047	5.99356	2.05297e-09	2.17392e-08
	COL2A1	49.6745	-1.9473	0.324926	-5.99307	2.05913e-09	2.17925e-08
	COMMD3	1278.33	0.60572	0.101073	5.9929	2.06128e-09	2.17981e-08
	PCDHGB5	214.508	-2.27877	0.380248	-5.99285	2.06191e-09	2.17981e-08
	C17orf51	525.862	-1.03137	0.172128	-5.99189	2.07417e-09	2.19157e-08
	LOC654342	398.57	-1.08842	0.181784	-5.98743	2.13184e-09	2.25128e-08
	SEPX1	2392.93	-0.773379	0.129179	-5.98687	2.13915e-09	2.25777e-08
	TMEM71	153.994	1.34817	0.225215	5.98617	2.14841e-09	2.26631e-08
	FAM25B	148.643	-2.84589	0.475458	-5.98558	2.15616e-09	2.27201e-08
	MYNN	1366.65	0.567528	0.0948616	5.98269	2.19478e-09	2.31144e-08
	DCI	2513.72	0.815117	0.136263	5.98193	2.20515e-09	2.3211e-08
	LAMC1	13547.6	-0.834365	0.139495	-5.98133	2.21317e-09	2.32828e-08
	INPP5A	1081.04	-0.591936	0.0990164	-5.97817	2.25664e-09	2.37272e-08
	ALG10B	540.516	0.659451	0.110316	5.97782	2.2615e-09	2.37654e-08
	KCNJ15	1115.84	-1.41145	0.236215	-5.97526	2.29717e-09	2.41272e-08
	PLAU	12230.7	-1.19599	0.200183	-5.9745	2.30804e-09	2.42281e-08
	C9orf40	434.066	0.824113	0.13795	5.97398	2.31537e-09	2.42919e-08
	C3orf19	769.759	0.426393	0.071382	5.9734	2.32364e-09	2.43655e-08
	EPB41L4A	861.849	1.01179	0.169393	5.97307	2.32835e-09	2.44017e-08
	LOC115110	116.432	1.20533	0.201811	5.9726	2.33496e-09	2.44577e-08
	HTRA3	3534.27	-1.65888	0.277769	-5.97217	2.34114e-09	2.45092e-08
	TRPV3	257.741	-1.97414	0.330673	-5.97008	2.3714e-09	2.48126e-08
	KCNQ1	515.387	1.2325	0.206463	5.96959	2.3785e-09	2.48734e-08
	DPF1	135.978	-1.99757	0.334664	-5.9689	2.38862e-09	2.49657e-08
	C3orf14	333.156	1.3458	0.225472	5.96881	2.38997e-09	2.49663e-08
	EMILIN1	3018.99	-1.53035	0.256436	-5.96775	2.40544e-09	2.51144e-08
	C12orf41	1484.1	0.45185	0.0757193	5.96744	2.41005e-09	2.51489e-08
	LETM2	153.854	-1.2731	0.213386	-5.96619	2.42853e-09	2.53281e-08
	MAP2K3	3837.46	-0.585701	0.0981741	-5.96594	2.43228e-09	2.53536e-08
	ABCC3	1206.58	-1.36942	0.22965	-5.96309	2.47513e-09	2.57864e-08
	ZNF862	579.591	0.849637	0.142487	5.96289	2.47816e-09	2.58041e-08
	AMMECR1L	1726.55	-0.368731	0.0618405	-5.96261	2.4824e-09	2.58066e-08
	HCN3	238.346	0.981367	0.164582	5.96277	2.47991e-09	2.58066e-08
	HESX1	16.4918	1.26807	0.212668	5.96268	2.48141e-09	2.58066e-08
	NCRNA00185	27.6523	2.37586	0.398486	5.96221	2.48846e-09	2.58557e-08
	SPON1	1083.65	-1.77491	0.297712	-5.96184	2.49409e-09	2.59003e-08
	PLA2G4E	1051.23	-2.27285	0.381282	-5.96107	2.50585e-09	2.60085e-08
	SCGB3A1	105.146	-3.2684	0.548343	-5.9605	2.51468e-09	2.60861e-08
	CDH15	76.9358	-2.51554	0.422099	-5.95959	2.52864e-09	2.62169e-08
	SPRR2E	24860.2	-2.52641	0.423943	-5.95931	2.53302e-09	2.62482e-08
	HESRG	87.8211	-2.86642	0.481228	-5.95647	2.57749e-09	2.66948e-08
	ZNF691	401.442	0.538976	0.090492	5.95607	2.58379e-09	2.67457e-08
	LOC150776	696.487	0.8706	0.146173	5.95594	2.58581e-09	2.67523e-08
	CENPF	6135.98	0.775175	0.130157	5.95571	2.58941e-09	2.67752e-08
	PCDHGA3	17.8532	-1.75953	0.295588	-5.95265	2.63833e-09	2.72665e-08
	SHANK3	1142.92	-0.616087	0.103507	-5.95216	2.64629e-09	2.73248e-08
	SLC10A4	85.2326	2.74864	0.46179	5.95213	2.6468e-09	2.73248e-08
	PSMD7	6368.54	-0.477354	0.080212	-5.95115	2.66259e-09	2.74732e-08
	PCOLCE	3172.77	-1.38489	0.232769	-5.94964	2.68732e-09	2.77136e-08
	RFC3	1023.9	0.755083	0.126918	5.94939	2.6915e-09	2.77419e-08
	FEZ2	1390.87	-0.434125	0.0729788	-5.94864	2.70383e-09	2.78542e-08
	C11orf92	892.485	2.74239	0.461067	5.94793	2.71556e-09	2.79602e-08
	RAD17	1040	0.415885	0.069938	5.94648	2.73963e-09	2.8193e-08
	TOP2A	9967.01	0.761467	0.128103	5.94417	2.77858e-09	2.85786e-08
	RAB26	124.349	1.61288	0.271422	5.94234	2.80976e-09	2.88839e-08
	C1orf174	1206.15	0.359134	0.0604444	5.94156	2.82318e-09	2.90065e-08
	SLC39A13	1668.5	-0.724178	0.121911	-5.94023	2.84627e-09	2.92283e-08
	POGZ	3220.65	0.506282	0.0852352	5.93982	2.85332e-09	2.92851e-08
	OSGEP	891.815	0.559632	0.094235	5.93868	2.8732e-09	2.94735e-08
	CAB39	6594.73	-0.716398	0.120649	-5.93786	2.8877e-09	2.95909e-08
	DEPDC5	818.001	0.417863	0.0703722	5.9379	2.88697e-09	2.95909e-08
	FANCE	1549.73	0.707866	0.119222	5.93739	2.89592e-09	2.96595e-08
	HMX2	39.3262	2.97328	0.500805	5.93701	2.90267e-09	2.97129e-08
	FUZ	481.416	1.12722	0.189867	5.93692	2.90422e-09	2.9713e-08
	NDUFB4	5253.72	0.627506	0.105699	5.93674	2.90742e-09	2.973e-08
	LOC284100	11.548	1.32161	0.222676	5.93513	2.93616e-09	3.00081e-08
	RNASE7	1219.65	-2.07185	0.3491	-5.93483	2.94155e-09	3.00472e-08
	CNOT8	2661.33	0.413907	0.0697557	5.93367	2.96235e-09	3.02437e-08
	CA5BP	507.699	0.581807	0.0980582	5.93328	2.96937e-09	3.02992e-08
	KIAA1143	1110.26	0.441875	0.074475	5.9332	2.97091e-09	3.02992e-08
	AEBP1	18181.2	-1.46555	0.247029	-5.93271	2.9798e-09	3.03739e-08
	SEC23IP	2139.39	-0.539142	0.0909127	-5.93033	3.02334e-09	3.08015e-08
	SNX6	3436.28	-0.523223	0.0882408	-5.9295	3.03867e-09	3.09414e-08
	CEP110	1368.53	0.686299	0.115765	5.92836	3.05977e-09	3.11398e-08
	DBX2	37.2563	3.4092	0.575117	5.92785	3.0693e-09	3.12204e-08
	CALM1	20263.1	-0.65146	0.109901	-5.92772	3.07173e-09	3.12287e-08
	CENPC1	725.729	0.575444	0.0971598	5.92266	3.16781e-09	3.21887e-08
	MFAP2	2908.09	-1.20049	0.202744	-5.92118	3.19641e-09	3.24622e-08
	OSGEPL1	282.38	0.572626	0.0967314	5.91975	3.22431e-09	3.27112e-08
	H2BFXP	10.939	1.8463	0.311962	5.91836	3.25158e-09	3.29706e-08
	TP73	1378.98	1.09732	0.185454	5.91694	3.27989e-09	3.32402e-08
	TMEM194A	2275.4	0.844735	0.142776	5.91653	3.28814e-09	3.33064e-08
	CLIC6	829.545	1.88037	0.31785	5.9159	3.3007e-09	3.34161e-08
	TBL1Y	23.4231	3.06924	0.518831	5.91569	3.30495e-09	3.34416e-08
	C6orf134	319.389	0.648445	0.109619	5.91545	3.30964e-09	3.34716e-08
	GCHFR	704.215	1.28439	0.217169	5.91424	3.33421e-09	3.37025e-08
	RALY	10241.5	0.724879	0.122575	5.91378	3.34337e-09	3.37774e-08
	RXRG	11.6493	-2.02457	0.342375	-5.91331	3.35291e-09	3.38561e-08
	PBX4	85.1993	1.21286	0.205113	5.91311	3.35702e-09	3.388e-08
	IL19	67.2256	2.43506	0.411817	5.91297	3.35985e-09	3.38909e-08
	TTC21A	76.6428	0.908885	0.153729	5.91225	3.37467e-09	3.40226e-08
	ITFG1	1638.1	-0.475084	0.0803939	-5.90945	3.4325e-09	3.45877e-08
	MTX3	1355.85	0.529729	0.0896583	5.90831	3.4563e-09	3.48093e-08
	TMEM127	5909.71	-0.464338	0.0786022	-5.90744	3.47458e-09	3.49753e-08
	ABCA12	2334.8	-1.66741	0.282276	-5.907	3.48393e-09	3.50512e-08
	BOP1	1500.91	-0.965858	0.163516	-5.90681	3.48788e-09	3.50726e-08
	MPP2	252.293	1.50685	0.255124	5.90634	3.49788e-09	3.5155e-08
	FN1	85708	-1.76297	0.298502	-5.90603	3.5044e-09	3.52022e-08
	RNF216L	577.595	-0.492955	0.0835194	-5.90229	3.58489e-09	3.5992e-08
	KIF20A	2516.41	0.788953	0.133677	5.90193	3.5928e-09	3.60341e-08
	SRRT	5378.28	0.41711	0.0706733	5.90195	3.5924e-09	3.60341e-08
	SPDYA	30.5212	1.08649	0.184097	5.90172	3.59741e-09	3.60617e-08
	LOC653113	63.9016	1.04152	0.176522	5.9002	3.63053e-09	3.63749e-08
	LOC100134259	12.7043	-1.21711	0.206336	-5.89866	3.6646e-09	3.66782e-08
	NKTR	1966.6	0.699938	0.118659	5.89874	3.66277e-09	3.66782e-08
	GINS3	1069.45	0.634044	0.107572	5.89413	3.76669e-09	3.76806e-08
	SELENBP1	802.416	1.38642	0.235253	5.89332	3.78511e-09	3.78452e-08
	LGALS3BP	32389.4	-0.760747	0.129106	-5.89241	3.80596e-09	3.8034e-08
	GGT7	834.41	1.27168	0.215821	5.8923	3.80852e-09	3.804e-08
	NOX4	253.298	-1.2724	0.215961	-5.89178	3.82047e-09	3.81397e-08
	YEATS4	930.424	0.558723	0.0948407	5.89117	3.8347e-09	3.8262e-08
	CYB5R3	11302.7	-0.490968	0.0833449	-5.89079	3.8435e-09	3.833e-08
	AP3M2	1049.98	0.743886	0.126315	5.88915	3.8818e-09	3.86921e-08
	WDR43	3018.72	-0.555565	0.0943417	-5.88886	3.88876e-09	3.87415e-08
	EFCAB6	35.9668	1.38072	0.234502	5.88789	3.91147e-09	3.89276e-08
	ZDHHC8	1774.67	-0.523847	0.088986	-5.88685	3.93628e-09	3.91544e-08
	GUSB	3238.65	0.605154	0.10281	5.88617	3.95251e-09	3.92957e-08
	RINL	448.995	0.879871	0.149507	5.88516	3.97672e-09	3.94958e-08
	SLITRK2	14.8753	-1.80302	0.306363	-5.88524	3.97471e-09	3.94958e-08
	AURKB	1858.16	0.838119	0.142502	5.88146	4.0666e-09	4.03471e-08
	PLD2	3176.7	-0.815791	0.138704	-5.88151	4.0654e-09	4.03471e-08
	LOC341056	72.1513	0.508372	0.0864482	5.88065	4.0865e-09	4.05237e-08
	KRT17	334176	-1.56969	0.26699	-5.87918	4.123e-09	4.08648e-08
	CREB5	373.409	-1.37975	0.234696	-5.87888	4.13048e-09	4.0918e-08
	KLC1	3888.21	-0.613081	0.104301	-5.87798	4.15303e-09	4.11203e-08
	CLUL1	15.6455	2.52676	0.42993	5.87715	4.174e-09	4.13068e-08
	DTNBP1	761.967	0.659645	0.112248	5.87669	4.18544e-09	4.13989e-08
	ILDR1	706.302	1.40449	0.239009	5.87631	4.195e-09	4.14722e-08
	POSTN	17236	-1.88058	0.320314	-5.87104	4.33063e-09	4.27912e-08
	ZNF788	86.9735	-1.42447	0.242726	-5.86862	4.39442e-09	4.33994e-08
	SULT1E1	311.488	2.67627	0.456053	5.86834	4.4019e-09	4.34511e-08
	ALKBH8	363.099	-0.543895	0.0927088	-5.8667	4.4455e-09	4.38591e-08
	MAN1A1	1792.52	-1.2835	0.218794	-5.86622	4.45833e-09	4.39633e-08
	PCDHGA12	83.2952	-1.50171	0.256035	-5.86525	4.48453e-09	4.41991e-08
	CES4	31.4967	-3.19906	0.545608	-5.8633	4.53768e-09	4.47002e-08
	MED9	859.897	0.477722	0.081543	5.85853	4.66976e-09	4.59779e-08
	ZDHHC24	723.338	-0.588515	0.100459	-5.85825	4.67757e-09	4.60314e-08
	EIF4A2	16452.9	0.80157	0.136905	5.85495	4.77158e-09	4.69327e-08
	PPP1R8	2603.43	0.315659	0.0539419	5.85184	4.86175e-09	4.77711e-08
	ANXA13	15.3539	-2.37083	0.405158	-5.85162	4.86802e-09	4.78084e-08
	RASSF1	1285	0.703037	0.120159	5.85088	4.88966e-09	4.79966e-08
	NDC80	1358.47	0.802497	0.137181	5.84992	4.91796e-09	4.82498e-08
	YWHAZ	71086.2	-0.680973	0.116414	-5.84956	4.92878e-09	4.83315e-08
	GATM	1132.41	1.35883	0.23243	5.84619	5.02954e-09	4.92946e-08
	APCDD1L	212.271	-2.06964	0.354033	-5.8459	5.0383e-09	4.93554e-08
	ZNF238	1089.87	0.992113	0.169781	5.8435	5.1115e-09	5.00472e-08
	DDX21	7027.73	-0.790968	0.135372	-5.84291	5.12977e-09	5.01753e-08
	KRT16	307206	-1.98805	0.340246	-5.84299	5.12729e-09	5.01753e-08
	STAB2	30.456	-2.70407	0.463212	-5.83766	5.29399e-09	5.17555e-08
	LOC100130557	51.678	0.908921	0.155754	5.83562	5.35922e-09	5.23403e-08
	IER3	6958.65	-1.19509	0.204813	-5.83504	5.37773e-09	5.24946e-08
	KHK	471.338	1.15204	0.197494	5.83327	5.43508e-09	5.30277e-08
	LATS2	1219.7	-0.804944	0.13801	-5.83249	5.46053e-09	5.32491e-08
	C3orf62	331.497	0.825051	0.141561	5.82824	5.60167e-09	5.45979e-08
	BFSP1	154.438	-1.08578	0.186446	-5.82356	5.76078e-09	5.61205e-08
	NCAM1	606.773	-2.30219	0.395422	-5.82212	5.81044e-09	5.65758e-08
	NIP7	2147.87	-0.614765	0.105598	-5.82177	5.82279e-09	5.66676e-08
	LNP1	132.034	0.782693	0.134448	5.82151	5.83184e-09	5.67271e-08
	PRIC285	5872.58	-0.976233	0.167703	-5.8212	5.84249e-09	5.68022e-08
	CDC6	1991.45	0.658864	0.11324	5.8183	5.94479e-09	5.77677e-08
	DDX26B	430.461	0.881253	0.151476	5.81778	5.96346e-09	5.792e-08
	ESRRB	22.6278	2.81222	0.48381	5.81265	6.14933e-09	5.96423e-08
	STAU1	7181.28	-0.37121	0.0638626	-5.81263	6.15002e-09	5.96423e-08
	LRRC48	39.5409	1.16587	0.200598	5.81196	6.17474e-09	5.9852e-08
	RBMXL1	2253.2	0.457547	0.0787401	5.81085	6.21566e-09	6.02185e-08
	SAMD9	9674.71	-1.47996	0.2547	-5.81058	6.22568e-09	6.02854e-08
	FLJ36031	1009.29	-0.989402	0.170322	-5.80899	6.28506e-09	6.083e-08
	ABHD10	1299.96	0.615407	0.105956	5.80812	6.31785e-09	6.11168e-08
	LOC283174	152.566	1.97047	0.339361	5.80642	6.3823e-09	6.16974e-08
	PDPN	5552.97	-1.32842	0.228787	-5.80637	6.38425e-09	6.16974e-08
	SFRS16	1227.04	0.601313	0.10359	5.80474	6.44648e-09	6.22677e-08
	RFC1	3209.39	0.466596	0.0803894	5.8042	6.46731e-09	6.24377e-08
	TLL1	208.778	-1.8682	0.32192	-5.80331	6.50189e-09	6.27403e-08
	NOD2	959.482	-1.23079	0.212091	-5.80312	6.50908e-09	6.27784e-08
	ETV6	3538.93	0.742501	0.127959	5.80267	6.52688e-09	6.28874e-08
	PXDN	6366.5	-1.40589	0.242283	-5.80269	6.526e-09	6.28874e-08
	ABCC1	9644.13	-1.0737	0.185041	-5.80247	6.5346e-09	6.29304e-08
	COL13A1	175.241	-1.04599	0.180308	-5.80117	6.58529e-09	6.33871e-08
	BCL2L12	1073.19	0.637881	0.10997	5.8005	6.61191e-09	6.35908e-08
	PPM1N	101.512	1.35412	0.23345	5.80047	6.61303e-09	6.35908e-08
	C15orf56	16.0808	1.47606	0.254479	5.80033	6.61837e-09	6.36106e-08
	PPIH	1167.57	0.71699	0.123615	5.8002	6.62377e-09	6.36309e-08
	ECHDC2	1021.83	0.973718	0.167889	5.79977	6.64061e-09	6.3761e-08
	GORAB	579.738	0.597877	0.103094	5.79932	6.65855e-09	6.39016e-08
	GPR124	1739.06	-1.17244	0.202182	-5.79894	6.67346e-09	6.4013e-08
	SMAD4	3184.34	0.481659	0.0830783	5.79765	6.72504e-09	6.44758e-08
	ZYX	10633.3	-0.605212	0.104434	-5.79516	6.82549e-09	6.54064e-08
	SLCO1B3	341.458	-2.90842	0.502084	-5.7927	6.9264e-09	6.63078e-08
	BDH2	557.477	0.688721	0.118908	5.79205	6.9532e-09	6.65314e-08
	PLCD3	2509.58	-1.03965	0.1795	-5.7919	6.95936e-09	6.65575e-08
	PTPN18	2344.32	0.650462	0.112321	5.79108	6.99367e-09	6.68526e-08
	AGAP3	3569.11	-0.629309	0.108686	-5.79015	7.03217e-09	6.71875e-08
	DIRC3	39.5341	-1.76291	0.30455	-5.78857	7.09898e-09	6.77923e-08
	NFKBID	135.989	0.79689	0.137684	5.78781	7.1312e-09	6.80663e-08
	ZNF596	97.1651	0.769445	0.13295	5.78747	7.14526e-09	6.8167e-08
	DDX10	1102.44	-0.621332	0.107374	-5.78663	7.18127e-09	6.84768e-08
	MAK	26.6505	1.51868	0.262532	5.78476	7.26161e-09	6.92088e-08
	OTUB1	6121.71	-0.499442	0.0863443	-5.78431	7.28123e-09	6.93616e-08
	IGFALS	14.8127	2.12761	0.367943	5.78243	7.3629e-09	7.01051e-08
	CCL24	23.5005	-2.0788	0.359564	-5.78145	7.40614e-09	7.04821e-08
	RAPSN	72.7311	-2.5033	0.43307	-5.78035	7.45446e-09	7.09071e-08
	LAYN	622.672	-1.13153	0.195769	-5.77995	7.47242e-09	7.10086e-08
	MSRA	310.148	0.894951	0.154837	5.77995	7.47247e-09	7.10086e-08
	ELFN2	64.4365	-2.07956	0.359943	-5.77749	7.58226e-09	7.20166e-08
	PREP	2713.5	-0.500008	0.0865604	-5.77641	7.63133e-09	7.24471e-08
[truncated: 6,910 more rows]
