# Supplementary material for: Tumor Cell Extrinsic Synaptogyrin 3 Expression as a Diagnostic and Prognostic Biomarker in Head and Neck Cancer
Source: Cancer Res Commun. 2022 Sep 15;2(9):987–1004. doi: 10.1158/2767-9764.CRC-21-0135 (PMC9491693; doi:10.1158/2767-9764.CRC-21-0135)
Supplement: Supplementary Table ST4 — Differentially expressed genes from the TCGA Cervical Squamous Cell Carcinoma (CESC). [file crc-21-0135-s08.xlsx]

## Sheet: CESC_signif-DEGs
	Supplementary Table S4. Differentially expressed genes from the TCGA Cervical Squamous Cell Carcinoma (CESC). Related to Figure S1.
	Gene	baseMean	log2FoldChange	lfcSE	stat	pvalue	padj
	NKD1	198.441	-5.3655	0.343429	-15.6233	5.05211e-55	9.97033e-51
	NOTUM	900.801	-7.18889	0.484465	-14.8388	8.21674e-50	8.10787e-46
	LIX1	33.7723	-8.11804	0.55602	-14.6003	2.79734e-48	1.84018e-44
	CITED1	30.9248	-4.05697	0.296831	-13.6676	1.58556e-42	7.82276e-39
	EMID2	96.3681	-5.5467	0.418618	-13.25	4.51003e-40	1.78011e-36
	LY6G6D	35.6977	-8.03111	0.638425	-12.5796	2.73517e-36	7.71123e-33
	CA14	32.9238	-3.14209	0.251314	-12.5026	7.22052e-36	1.78121e-32
	ZFR2	512.666	5.98908	0.497736	12.0327	2.39335e-33	5.24808e-30
	SEZ6L	12.1487	-6.72093	0.561194	-11.9761	4.73888e-33	9.35218e-30
	AXIN2	618.871	-4.04654	0.345221	-11.7216	9.87831e-32	1.77226e-28
	ACSS3	80.1382	-4.66238	0.412818	-11.294	1.40428e-29	2.30946e-26
	DPEP1	114.735	-5.42981	0.494393	-10.9828	4.6245e-28	7.02034e-25
	ODC1	8112.25	-2.49429	0.237059	-10.5218	6.85336e-26	9.66079e-23
	RXRG	12.7734	-5.43058	0.517619	-10.4915	9.45462e-26	1.24391e-22
	LOC645323	34.8829	-5.12458	0.495418	-10.344	4.45681e-25	5.49719e-22
	GAL3ST3	10.1179	-6.75364	0.654885	-10.3127	6.17349e-25	7.16669e-22
	PHYH	1071.4	-2.47818	0.242195	-10.2322	1.42263e-24	1.55976e-21
	CABP7	29.1574	-2.73913	0.271704	-10.0813	6.68499e-24	6.94359e-21
	ZNRF3	833.073	-1.69798	0.171138	-9.92166	3.35141e-23	3.14952e-20
	FAM69B	286.176	-2.9362	0.299146	-9.81526	9.67853e-23	8.68208e-20
	CLDN6	33.746	-5.54447	0.566933	-9.77976	1.37533e-22	1.18009e-19
	SERPINB3	34624.9	4.54428	0.466468	9.74189	1.99805e-22	1.64298e-19
	KIF5C	129.853	-3.16311	0.326212	-9.69649	3.12056e-22	2.46337e-19
	DNAH10	36.0645	-3.8307	0.395773	-9.67902	3.70246e-22	2.81031e-19
	MURC	29.3579	-2.24111	0.231985	-9.66059	4.4331e-22	3.24027e-19
	NAT8L	57.4786	-4.39	0.455607	-9.6355	5.66164e-22	3.99045e-19
	ZNF541	507.641	4.07753	0.424837	9.59787	8.16149e-22	5.55403e-19
	PCCA	859.668	-1.84619	0.193533	-9.53943	1.43617e-21	9.4476e-19
	CELF5	11.4606	-3.73701	0.392035	-9.53233	1.53792e-21	9.79058e-19
	SERPINB4	16025.8	4.55907	0.480707	9.48409	2.44496e-21	1.46216e-18
	SLC26A7	46.4956	-4.60898	0.486311	-9.47742	2.60657e-21	1.51296e-18
	SYT8	2055.24	4.63641	0.490403	9.45429	3.25231e-21	1.83384e-18
	VAT1L	23.8019	-3.95843	0.423085	-9.35611	8.27265e-21	4.53502e-18
	MYOZ3	15.5143	-2.7185	0.291361	-9.33035	1.05518e-20	5.62808e-18
	C1orf127	19.8589	-3.11535	0.334996	-9.29964	1.40923e-20	7.31872e-18
	KIAA1984	18.8721	-2.91379	0.31434	-9.26955	1.86937e-20	9.45949e-18
	RASL11B	257.618	-3.008	0.324731	-9.26304	1.98686e-20	9.80266e-18
	CACNA2D2	97.2559	-2.89759	0.315294	-9.19014	3.9233e-20	1.80061e-17
	TNNI2	364.532	4.51961	0.492422	9.17832	4.37871e-20	1.96395e-17
	GAGE12D	45.1905	22.4469	2.4789	9.05519	1.36333e-19	5.84896e-17
	KRT1	3434.72	6.76918	0.747358	9.05748	1.33499e-19	5.84896e-17
	ZNF626	60.29	-2.95374	0.328366	-8.99525	2.35706e-19	9.89713e-17
	TUBB2B	329.877	-4.49244	0.500407	-8.97756	2.76832e-19	1.13818e-16
	E2F5	205.521	-2.19023	0.244176	-8.96987	2.96863e-19	1.19563e-16
	COL11A2	164.682	-3.5204	0.392876	-8.96058	3.22967e-19	1.27475e-16
	SLC26A9	1018.82	4.34114	0.485191	8.9473	3.64289e-19	1.40966e-16
	ARX	36.7162	-5.62454	0.638505	-8.80892	1.26355e-18	4.79542e-16
	AMBN	47.0192	-11.4817	1.30416	-8.80393	1.32105e-18	4.91902e-16
	PLXNA4	130.567	-3.8622	0.440012	-8.7775	1.67153e-18	6.10881e-16
	BMP4	497.708	-3.35534	0.382574	-8.77044	1.77973e-18	6.38599e-16
	CIDEB	1809.9	1.23255	0.140822	8.75255	2.08587e-18	7.35082e-16
	MSX2	333.687	-3.65109	0.41801	-8.73447	2.44805e-18	8.47583e-16
	PHOSPHO1	29.245	-2.86899	0.328823	-8.72502	2.66137e-18	9.05555e-16
	LIN7A	19.9184	-3.96962	0.457769	-8.67166	4.25851e-18	1.42443e-15
	HABP4	402.055	-1.45087	0.168408	-8.61521	6.98117e-18	2.29622e-15
	EFHA2	35.5923	-2.97783	0.346012	-8.60614	7.5562e-18	2.44462e-15
	ODF3B	924.636	1.92575	0.223983	8.59775	8.12975e-18	2.58775e-15
	TDRD9	583.827	5.72282	0.671048	8.52818	1.48666e-17	4.65702e-15
	ZNF418	24.5063	-2.80064	0.329917	-8.48891	2.08591e-17	6.43211e-15
	ZNF737	102.423	-2.84882	0.33698	-8.45397	2.81556e-17	8.54848e-15
	PAX7	457.07	8.14927	0.969909	8.4021	4.38577e-17	1.31141e-14
	SYCP2	3026.92	2.88741	0.34378	8.39901	4.50265e-17	1.32627e-14
	SNTB1	550.402	-2.51941	0.301506	-8.35609	6.48297e-17	1.88149e-14
	BAMBI	839.784	-2.83766	0.340174	-8.34179	7.31741e-17	2.06299e-14
	FGF9	101.122	-4.70673	0.568494	-8.27931	1.23896e-16	3.44379e-14
	ADAMTS19	42.2176	-6.4128	0.775245	-8.27197	1.31767e-16	3.5641e-14
	ALDH18A1	4141.27	-1.00192	0.121123	-8.2719	1.31837e-16	3.5641e-14
	GAGE2A	19.0035	22.6774	2.75515	8.23094	1.85753e-16	4.88778e-14
	FRZB	419.7	-2.746	0.334351	-8.21294	2.15831e-16	5.60452e-14
	SATB2	292.732	-1.90171	0.232494	-8.17961	2.84764e-16	7.29846e-14
	EGFLAM	269.292	-2.28441	0.27975	-8.16593	3.18977e-16	8.07053e-14
	CABP1	11.6892	-2.54613	0.312522	-8.14706	3.7288e-16	9.31493e-14
	KCNN1	21.9414	-2.91596	0.358668	-8.12999	4.29324e-16	1.05909e-13
	ZNF135	46.8165	-2.79952	0.344451	-8.12748	4.38308e-16	1.0679e-13
	CHGA	217.067	-5.79747	0.715965	-8.09742	5.61353e-16	1.35101e-13
	PCDH18	338.179	-2.5482	0.314881	-8.09258	5.84138e-16	1.38891e-13
	LAPTM4B	11570.2	-1.29008	0.160271	-8.04937	8.32189e-16	1.95515e-13
	EFNB3	96.4127	-3.08959	0.384609	-8.03306	9.50721e-16	2.20735e-13
	LRP4	838.866	-2.80786	0.349778	-8.02756	9.94293e-16	2.28167e-13
	MEX3A	757.131	-2.31907	0.289265	-8.01712	1.08255e-15	2.45564e-13
	C8orf84	263.373	-2.82725	0.353205	-8.00457	1.19886e-15	2.65837e-13
	ACTR3B	294.814	-1.29465	0.162898	-7.9476	1.90152e-15	4.07897e-13
	PRDM15	1216.08	0.81353	0.102963	7.90116	2.76314e-15	5.86351e-13
	POU3F2	14.3813	-4.79988	0.608497	-7.88809	3.06846e-15	6.44214e-13
	LYPD5	1191.52	2.14392	0.273721	7.8325	4.78259e-15	9.83171e-13
	ADAMTSL1	84.1048	-2.68099	0.34265	-7.82428	5.10568e-15	1.03877e-12
	SLURP1	262.716	4.58406	0.587101	7.80796	5.81223e-15	1.17045e-12
	RAB27B	335.656	2.1468	0.275355	7.79646	6.36692e-15	1.2692e-12
	MUC21	1484.83	5.05172	0.653251	7.73321	1.04869e-14	2.0491e-12
	ZSCAN18	507.009	-2.52924	0.329823	-7.66847	1.74058e-14	3.36768e-12
	SLC8A3	11.0514	-3.38815	0.4428	-7.65165	1.98413e-14	3.80162e-12
	KYNU	1712.9	3.0412	0.398915	7.62368	2.46546e-14	4.63389e-12
	LYSMD2	709.692	1.1395	0.149547	7.61968	2.54297e-14	4.73449e-12
	PSCA	2503.2	3.73653	0.49065	7.61546	2.62762e-14	4.84636e-12
	SLC16A12	61.2103	-4.34069	0.570078	-7.6142	2.65337e-14	4.84855e-12
	CUBN	29.4634	-1.79345	0.235938	-7.60136	2.93045e-14	5.21013e-12
	SLC35F1	12.9922	-2.70614	0.356635	-7.58798	3.24924e-14	5.72533e-12
	IQCH	107.551	-1.72883	0.228119	-7.57865	3.4916e-14	6.0752e-12
	FGF18	45.3994	-3.66821	0.484981	-7.56361	3.92021e-14	6.72743e-12
	STX3	1790.32	-1.00647	0.133189	-7.55665	4.13578e-14	7.03617e-12
	KCNK17	12.702	-2.4087	0.319828	-7.53125	5.02581e-14	8.4773e-12
	NAPSA	30.997	-2.28401	0.303389	-7.52832	5.1399e-14	8.59626e-12
	AMTN	378.661	5.3864	0.718719	7.49445	6.65791e-14	1.09495e-11
	RAD9B	165.933	1.09407	0.146006	7.49332	6.71532e-14	1.09526e-11
	FGF19	51.0012	-6.21895	0.830627	-7.48705	7.04365e-14	1.1394e-11
	LIG1	5297.33	0.855397	0.114291	7.48436	7.18948e-14	1.15353e-11
	ADRB2	723.5	2.7252	0.365762	7.45073	9.2824e-14	1.46551e-11
	SIGLEC15	10.9192	-3.11381	0.418287	-7.4442	9.75349e-14	1.52766e-11
	SFTPB	17.7653	-3.54503	0.477986	-7.41659	1.20174e-13	1.84332e-11
	TYMP	16610.9	1.92245	0.259222	7.41624	1.20491e-13	1.84332e-11
	CCDC60	166.913	4.98457	0.673254	7.4037	1.32446e-13	1.96653e-11
	UPB1	75.1109	3.68478	0.497876	7.40101	1.35154e-13	1.9905e-11
	ABHD12B	18.9622	-3.47256	0.469378	-7.39821	1.38028e-13	2.01777e-11
	PRSS35	16.2321	-3.26826	0.44206	-7.39324	1.4329e-13	2.07928e-11
	PKNOX2	49.6867	-3.51635	0.476425	-7.38069	1.57469e-13	2.26836e-11
	CCNJ	422.041	-1.0755	0.146131	-7.35983	1.8415e-13	2.63347e-11
	LEF1	539.776	-2.0909	0.284475	-7.35003	1.98162e-13	2.79338e-11
	CCDC109B	1496.26	1.29585	0.176481	7.34271	2.09314e-13	2.92965e-11
	RAET1E	299.524	2.8849	0.393032	7.34012	2.13399e-13	2.9658e-11
	SPRY4	866.966	-1.93728	0.264075	-7.33611	2.19883e-13	3.03455e-11
	LRRTM1	75.7852	-6.63761	0.905227	-7.33253	2.25842e-13	3.09514e-11
	C6orf124	23.251	-1.96016	0.267743	-7.32107	2.4601e-13	3.32535e-11
	CAPN2	18262.3	1.05219	0.143717	7.32126	2.45649e-13	3.32535e-11
	POLE2	713.701	0.925305	0.126442	7.31803	2.51628e-13	3.37815e-11
	PTCH2	35.898	-2.15133	0.294182	-7.31293	2.6137e-13	3.48522e-11
	TMEM52	140.019	-2.16593	0.297029	-7.29198	3.05431e-13	4.04542e-11
	EFR3B	131.524	-2.60179	0.356909	-7.28977	3.10489e-13	4.085e-11
	NAP1L2	22.1979	-2.66312	0.365565	-7.28494	3.21816e-13	4.20599e-11
	MLEC	9337.81	-0.996092	0.136835	-7.27951	3.35028e-13	4.34986e-11
	psiTPTE22	49.1922	-3.12338	0.429229	-7.27673	3.41997e-13	4.41132e-11
	DPYD	1760.32	1.69241	0.232668	7.27396	3.49107e-13	4.47379e-11
	CAMK1G	22.4806	-1.83476	0.252879	-7.25549	4.00215e-13	5.09564e-11
	TMEFF1	190.109	-1.70949	0.235969	-7.24454	4.33898e-13	5.48909e-11
	SOX30	160.275	2.78022	0.383934	7.24141	4.44045e-13	5.58167e-11
	SP5	172.095	-3.54172	0.489232	-7.23933	4.50897e-13	5.63194e-11
	MYO19	4596.48	0.759348	0.104951	7.23529	4.6455e-13	5.76597e-11
	C11orf95	762.524	-1.20342	0.166458	-7.22954	4.84639e-13	5.97771e-11
	CADM1	710.973	-2.64224	0.36567	-7.22575	4.98358e-13	6.07105e-11
	ZNF610	36.3615	-2.79864	0.38729	-7.22623	4.96589e-13	6.07105e-11
	AP1S2	588.276	-1.21678	0.168731	-7.21138	5.53872e-13	6.70593e-11
	RNF180	49.14	-2.57226	0.356925	-7.20673	5.73126e-13	6.89673e-11
	GRIA2	17.6637	-4.7734	0.663039	-7.19928	6.05328e-13	7.24009e-11
	TMEM100	81.297	-3.79217	0.528316	-7.17785	7.08172e-13	8.41914e-11
	SLC29A4	221.799	-2.79687	0.390104	-7.16956	7.52387e-13	8.89123e-11
	DLX5	563.242	-3.13916	0.439164	-7.14804	8.80271e-13	1.02794e-10
	CPA4	1837.17	3.55382	0.497942	7.13703	9.53702e-13	1.10066e-10
	PROX1	23.9702	-3.85169	0.539672	-7.13709	9.53268e-13	1.10066e-10
	CDO1	30.209	-3.18641	0.446551	-7.13561	9.6361e-13	1.10563e-10
	CHGB	52.2356	-3.75386	0.526597	-7.12854	1.01441e-12	1.15719e-10
	GDF11	417.77	-1.5999	0.225022	-7.10998	1.16064e-12	1.30887e-10
	SIK1	10475.4	1.80511	0.254036	7.10572	1.19696e-12	1.34216e-10
	NR3C1	2878.39	1.13403	0.159736	7.09941	1.2529e-12	1.39695e-10
	MEI1	1273.92	3.15123	0.444018	7.09707	1.27427e-12	1.41279e-10
	IFI16	19979.2	1.73815	0.24526	7.08698	1.37066e-12	1.50278e-10
	ZNF677	15.4598	-2.47106	0.348659	-7.08733	1.3672e-12	1.50278e-10
	CERK	2366.86	-1.03213	0.145806	-7.07883	1.45377e-12	1.58509e-10
	ZNF3	1384.45	-0.688653	0.0973047	-7.07728	1.47009e-12	1.59408e-10
	DGKA	4860.32	1.29538	0.183154	7.07264	1.52018e-12	1.63938e-10
	ZNF208	16.0556	-2.51037	0.355431	-7.06289	1.63076e-12	1.74908e-10
	CLEC2A	56.1599	8.14425	1.15355	7.06018	1.66284e-12	1.77384e-10
	WDR76	1580.59	0.986587	0.13983	7.05561	1.71847e-12	1.82333e-10
	PNLDC1	215.782	6.07808	0.862186	7.04961	1.79417e-12	1.88341e-10
	KRT4	15384.7	4.60788	0.654218	7.04333	1.87693e-12	1.95985e-10
	KLHDC7B	6485.45	3.00181	0.42717	7.0272	2.10724e-12	2.18876e-10
	C11orf85	53.4121	3.47572	0.49539	7.01614	2.28078e-12	2.3566e-10
	DBN1	4771.14	-1.32179	0.188644	-7.0068	2.43829e-12	2.50623e-10
	SALL1	226.392	-3.08505	0.441219	-6.9921	2.70798e-12	2.76902e-10
	ITGA9	86.8385	-2.44218	0.349832	-6.981	2.9309e-12	2.98151e-10
	SLC19A3	54.2399	-3.71401	0.532099	-6.97991	2.95359e-12	2.98918e-10
	GRIK3	36.88	-2.88545	0.413643	-6.9757	3.04341e-12	3.06438e-10
	MFSD9	352.05	-0.929881	0.133584	-6.96103	3.37788e-12	3.38388e-10
	LOC653653	107.074	-1.63278	0.234978	-6.94863	3.68841e-12	3.65783e-10
	SLC25A15	726.65	-0.925913	0.1334	-6.94087	3.8968e-12	3.82604e-10
	UHRF1	2955.59	0.899211	0.129546	6.94124	3.88682e-12	3.82604e-10
	CD70	359.687	3.29487	0.475549	6.92856	4.25157e-12	4.1537e-10
	ZNF664	6313.36	-0.876609	0.126534	-6.92785	4.27276e-12	4.15384e-10
	RAB27A	1215.95	0.909451	0.131509	6.91551	4.66172e-12	4.50975e-10
	STMN2	109.007	-3.37077	0.488921	-6.8943	5.41314e-12	5.21113e-10
	VPS37D	94.2358	-2.4454	0.354896	-6.89045	5.5616e-12	5.32806e-10
	ZDHHC9	2280.96	-0.9768	0.141884	-6.88449	5.79946e-12	5.5291e-10
	SEC61A2	291.726	-0.892492	0.129684	-6.88205	5.89981e-12	5.59773e-10
	PTPRO	130.431	-2.16806	0.315148	-6.87951	6.00585e-12	5.67108e-10
	ZNF439	83.1332	-1.86041	0.2713	-6.8574	7.01254e-12	6.55888e-10
	FAM111B	2230.6	1.07287	0.15665	6.84881	7.44675e-12	6.90098e-10
	NCALD	576.265	-2.01667	0.294543	-6.84675	7.55456e-12	6.96679e-10
	C8ORFK29	17.1273	-2.01439	0.295188	-6.82408	8.84914e-12	8.08508e-10
	STOM	15512.7	1.18106	0.173139	6.82143	9.01382e-12	8.19759e-10
	GABRP	10774.2	3.7422	0.5495	6.81019	9.74727e-12	8.82396e-10
	HLA-DOB	283.051	1.99869	0.293534	6.80906	9.82373e-12	8.85257e-10
	SLC25A13	1528.06	-0.82641	0.121402	-6.80721	9.95116e-12	8.92664e-10
	SNX25	599.709	-1.03295	0.151806	-6.80444	1.01446e-11	9.05903e-10
	ITM2C	5846.83	-1.92241	0.282972	-6.79364	1.09339e-11	9.67626e-10
	ALPPL2	189.793	-5.38663	0.793331	-6.78989	1.12222e-11	9.88702e-10
	DYNC1I1	95.8016	-3.41022	0.502594	-6.78524	1.15897e-11	1.01654e-09
	GGA1	2715.02	-0.589845	0.0869498	-6.78374	1.17105e-11	1.02259e-09
	KRT78	515.208	3.53233	0.521738	6.77032	1.285e-11	1.11716e-09
	CDKN2BAS	181.086	1.55741	0.23008	6.76902	1.29662e-11	1.12028e-09
	PTP4A3	1085.17	-1.44008	0.212758	-6.76864	1.29995e-11	1.12028e-09
	B2M	170235	1.33275	0.19699	6.76557	1.3279e-11	1.1394e-09
	MAP3K6	4619.53	1.24109	0.183713	6.75559	1.42256e-11	1.21534e-09
	CACNA1E	26.0523	-3.30077	0.489318	-6.74564	1.52351e-11	1.2904e-09
	PCDHB2	162.432	-2.68051	0.397794	-6.73843	1.60105e-11	1.35029e-09
	RCOR2	315.028	-2.45025	0.3637	-6.73702	1.61667e-11	1.35766e-09
	KCNF1	23.4163	-3.67871	0.546568	-6.73055	1.69022e-11	1.40744e-09
	APCDD1	2668.99	-1.86173	0.276867	-6.72427	1.76473e-11	1.46331e-09
	S100A16	30726.8	1.3643	0.203024	6.71988	1.81869e-11	1.50175e-09
	LOC285830	121.397	1.45629	0.216765	6.71828	1.83886e-11	1.51208e-09
	GRIN2C	177.803	2.49483	0.371512	6.71535	1.87621e-11	1.52732e-09
	THEM5	74.7854	2.64988	0.394621	6.715	1.88061e-11	1.52732e-09
	HEPH	443.567	-2.3844	0.355193	-6.71296	1.90709e-11	1.5378e-09
	TCTN3	1755.9	-0.730121	0.108765	-6.71281	1.9091e-11	1.5378e-09
	SEC14L5	62.3232	-2.34464	0.349951	-6.6999	2.08557e-11	1.67312e-09
	DUOX1	4697.99	1.76911	0.264125	6.69801	2.11274e-11	1.68591e-09
	IL15	552.92	1.87461	0.279892	6.69761	2.1186e-11	1.68591e-09
	MTL5	316.503	-1.60467	0.239661	-6.69559	2.14809e-11	1.70251e-09
	EN1	213.363	4.2101	0.628938	6.69398	2.17182e-11	1.71443e-09
	ZNF257	16.9233	-2.7117	0.405436	-6.68836	2.25678e-11	1.7744e-09
	RASL10B	97.3026	-2.2824	0.341462	-6.68419	2.32202e-11	1.81846e-09
	PCDH17	184.591	-1.64938	0.246872	-6.6811	2.3715e-11	1.84987e-09
	LYPD2	961.054	4.90803	0.734749	6.67987	2.39147e-11	1.8581e-09
	VMO1	422.586	2.50017	0.37434	6.67889	2.40765e-11	1.86333e-09
	ETV7	1188.13	1.72425	0.25824	6.67692	2.44008e-11	1.88105e-09
	MYCN	256.071	-3.04428	0.456451	-6.66945	2.56768e-11	1.97172e-09
	DDIT4L	104.37	-3.44522	0.51705	-6.66322	2.67884e-11	2.04911e-09
	KLHL35	610.022	1.88799	0.2835	6.65959	2.74601e-11	2.09238e-09
	HTR7	159.629	3.26174	0.489909	6.65785	2.7787e-11	2.10914e-09
	FAM110B	90.8037	-2.26816	0.340842	-6.65459	2.84096e-11	2.14814e-09
	OASL	1990.36	2.13214	0.321006	6.64206	3.0933e-11	2.32115e-09
	ARAP2	1957	1.23733	0.186318	6.64096	3.11655e-11	2.32974e-09
	TREML2	22.9799	-2.39292	0.360441	-6.63885	3.1613e-11	2.35427e-09
	HLA-DRB5	7176.1	2.54071	0.383133	6.63142	3.32476e-11	2.45746e-09
	AQP3	44972.4	2.4382	0.3681	6.62374	3.50212e-11	2.57889e-09
	DLX6AS	42.0701	-3.17972	0.48024	-6.62112	3.56494e-11	2.6154e-09
	ZNF48	533.822	-0.874518	0.13229	-6.61062	3.82726e-11	2.78712e-09
	NFE2	96.809	-2.7406	0.414965	-6.6044	3.9913e-11	2.89589e-09
	CPXM2	245.123	-2.20749	0.335131	-6.58696	4.48929e-11	3.23344e-09
	PLIN2	1980.66	-1.8176	0.276067	-6.58391	4.58248e-11	3.28855e-09
	RAB11FIP2	542.157	-0.787132	0.11962	-6.58028	4.69557e-11	3.3575e-09
	ARID3A	232.205	-1.59792	0.24286	-6.57958	4.71789e-11	3.36128e-09
	FAM155A	30.8818	-2.74347	0.417397	-6.57281	4.93743e-11	3.50505e-09
	CAB39L	416.721	-1.50332	0.228737	-6.57225	4.95602e-11	3.50563e-09
	SFTPD	173.518	2.87557	0.437835	6.5677	5.10967e-11	3.6014e-09
	SCN3B	79.3049	-2.64886	0.403924	-6.55781	5.46045e-11	3.82135e-09
	TRIM22	3986.19	1.66274	0.253536	6.5582	5.44618e-11	3.82135e-09
	FBXO15	23.7389	-2.20004	0.335805	-6.55153	5.69512e-11	3.97149e-09
	CPLX2	84.1382	-6.5278	0.997404	-6.5448	5.95761e-11	4.13991e-09
	MR1	609.881	1.21865	0.186349	6.53965	6.16642e-11	4.26997e-09
	SERPINB12	205.757	5.88197	0.899845	6.53665	6.2912e-11	4.34114e-09
	GBP2	9189.84	1.62173	0.248125	6.53593	6.3214e-11	4.34679e-09
	LRP2	86.1252	-4.35653	0.667287	-6.52873	6.63317e-11	4.54533e-09
	ZNF582	19.9045	-2.05128	0.314352	-6.52543	6.78077e-11	4.6304e-09
	TNFRSF19	692.118	-2.63791	0.40459	-6.51995	7.03287e-11	4.76955e-09
	ARSF	52.0771	4.45943	0.684783	6.51219	7.40648e-11	5.00572e-09
	CLEC2B	3414.1	2.32609	0.357377	6.5088	7.57534e-11	5.08501e-09
	IL20	46.2203	3.65352	0.561319	6.50882	7.57459e-11	5.08501e-09
	NRXN3	70.6775	-3.17599	0.488203	-6.50548	7.74432e-11	5.18082e-09
	FLT3LG	528.162	1.35198	0.207968	6.50088	7.98531e-11	5.30606e-09
	RASSF5	2499.44	1.36596	0.210107	6.50127	7.9645e-11	5.30606e-09
	FAM25B	52.4969	4.13215	0.636007	6.49702	8.19259e-11	5.40738e-09
	DTL	2510.82	0.735344	0.11324	6.49366	8.37749e-11	5.51099e-09
	RRAD	1920.29	3.05431	0.47044	6.49245	8.44492e-11	5.53689e-09
	PTPRD	125.168	-3.20926	0.49446	-6.49043	8.55899e-11	5.5931e-09
	ASPSCR1	1719.91	-1.22458	0.188733	-6.48842	8.67385e-11	5.64945e-09
	PLEKHG4	2621.72	1.21691	0.187743	6.48177	9.06532e-11	5.885e-09
	NIPSNAP1	3587.47	-0.785184	0.121272	-6.47456	9.50885e-11	6.12433e-09
	SERPINA3	5557.09	3.37315	0.521171	6.47226	9.65509e-11	6.18647e-09
	PNOC	42.7472	-2.81719	0.435371	-6.47077	9.75053e-11	6.2274e-09
	GPD2	4565.6	0.824579	0.127455	6.46957	9.82848e-11	6.25694e-09
	C19orf2	3340.06	-0.686316	0.106153	-6.46532	1.01082e-10	6.41431e-09
	CCRL1	197.727	2.5404	0.393075	6.46289	1.02725e-10	6.49768e-09
	BARX2	1940.39	2.71279	0.420207	6.45584	1.07618e-10	6.78545e-09
	FGF13	81.6037	-2.58869	0.40137	-6.44962	1.12132e-10	7.04752e-09
	SLC10A6	205.285	3.34685	0.51932	6.44467	1.15855e-10	7.25843e-09
	C6orf176	62.3075	5.88841	0.913931	6.44295	1.17172e-10	7.31768e-09
	CTSE	501.953	4.5108	0.701449	6.43069	1.27027e-10	7.90813e-09
	PPM1E	26.0873	-2.13152	0.331795	-6.42421	1.32554e-10	8.22625e-09
	SPRY3	118.792	-1.60125	0.249329	-6.42225	1.34278e-10	8.30716e-09
	FGFRL1	1112.58	-1.48939	0.232239	-6.41317	1.42529e-10	8.79003e-09
	ZPBP2	28.0911	6.65653	1.03945	6.40389	1.51463e-10	9.28297e-09
	PACSIN1	141.599	-2.69301	0.420595	-6.40285	1.52506e-10	9.2892e-09
	ZC4H2	76.7395	-2.19919	0.343447	-6.40329	1.52066e-10	9.2892e-09
	BCL2L10	164.026	2.34155	0.365802	6.40114	1.54219e-10	9.36463e-09
	LHX9	52.0768	-4.13321	0.645892	-6.39923	1.56165e-10	9.45376e-09
	GAP43	13.0686	-2.73002	0.426992	-6.3936	1.62028e-10	9.77865e-09
	DNASE1L3	256.402	3.23932	0.507025	6.38888	1.67104e-10	1.00543e-08
	EMID1	515.682	-2.60861	0.408499	-6.38584	1.70456e-10	1.02248e-08
	NELF	1929.24	-1.07334	0.168181	-6.38203	1.7475e-10	1.04506e-08
	RERE	4618.63	-0.806004	0.126337	-6.37981	1.7731e-10	1.05717e-08
	IDO1	6190.23	2.79553	0.438496	6.37527	1.82637e-10	1.08564e-08
	RPP25	2411.14	1.05734	0.165969	6.37069	1.88178e-10	1.10857e-08
	SLC38A4	108.326	-3.17302	0.49805	-6.37089	1.87932e-10	1.10857e-08
	CHCHD7	1378.88	-0.826826	0.12985	-6.36754	1.92079e-10	1.12818e-08
	C9orf84	201.962	2.1954	0.344932	6.36471	1.95655e-10	1.14577e-08
	PARP9	7113.56	1.11855	0.175818	6.36197	1.99183e-10	1.16298e-08
	BCL9	1502.22	-0.968743	0.152397	-6.35671	2.06122e-10	1.19995e-08
	CD177	275.008	3.24496	0.511785	6.34047	2.29067e-10	1.3296e-08
	C4orf7	409.323	5.91353	0.932894	6.33891	2.31391e-10	1.33915e-08
	ROS1	87.1938	4.6108	0.728364	6.33035	2.44607e-10	1.4115e-08
	HLA-F	10772.1	1.71192	0.270472	6.32938	2.46153e-10	1.41628e-08
	PSMB9	5635.12	1.68637	0.2667	6.32308	2.56392e-10	1.4709e-08
	BCAT1	1394	-2.49305	0.394324	-6.32235	2.57617e-10	1.47365e-08
	USP22	8914.51	-0.713909	0.113011	-6.31714	2.66447e-10	1.51975e-08
	VGLL4	4012.2	-0.77602	0.122969	-6.3107	2.77782e-10	1.57984e-08
	REPIN1	3723.57	-0.975771	0.15468	-6.30831	2.82092e-10	1.59633e-08
	SLC26A2	1462.51	-1.5245	0.24167	-6.3082	2.823e-10	1.59633e-08
	C19orf12	971.855	-0.734298	0.116585	-6.29837	3.00786e-10	1.696e-08
	EPGN	40.8034	4.52769	0.719263	6.2949	3.076e-10	1.72457e-08
	LMBR1	1745.33	-0.801421	0.127306	-6.29525	3.06908e-10	1.72457e-08
	SMC1B	871.471	2.30285	0.365946	6.29288	3.11635e-10	1.74224e-08
	FGFR1	2072.06	-2.08567	0.331937	-6.28333	3.31388e-10	1.84744e-08
	CHRNB4	145.024	2.71902	0.432911	6.28079	3.36853e-10	1.87262e-08
	IRX5	753.48	1.99038	0.317025	6.27832	3.42241e-10	1.89191e-08
	ODZ1	21.355	-3.26688	0.520326	-6.27851	3.41825e-10	1.89191e-08
	NCCRP1	4068.28	2.88625	0.459947	6.27518	3.49229e-10	1.92515e-08
	IQGAP3	3891.47	0.996541	0.158881	6.27223	3.55921e-10	1.95657e-08
	NRCAM	480.465	-2.86572	0.457092	-6.26946	3.62312e-10	1.98617e-08
	FAM171A1	774.806	-1.98062	0.315989	-6.268	3.65725e-10	1.99933e-08
	FAHD2B	332.225	-1.83178	0.292511	-6.26225	3.79452e-10	2.06294e-08
	SALL2	387.83	-2.08103	0.332779	-6.25348	4.01395e-10	2.17625e-08
	APOBEC3A	1646.33	2.86102	0.457681	6.25112	4.07529e-10	2.20345e-08
	INPP1	3503.25	1.61161	0.25807	6.24486	4.24174e-10	2.28718e-08
	TTYH1	66.7913	-2.56802	0.411847	-6.23537	4.50722e-10	2.41712e-08
	C1QTNF2	120.363	2.02109	0.324385	6.23052	4.64883e-10	2.48631e-08
	XAF1	4847.98	1.5964	0.256489	6.22407	4.84436e-10	2.58388e-08
	TM6SF2	14.7537	-2.33387	0.375258	-6.21938	4.99135e-10	2.6551e-08
	FMO2	131.01	3.41742	0.54988	6.21484	5.13761e-10	2.72556e-08
	NMI	2557.93	0.914028	0.147138	6.21204	5.2301e-10	2.76718e-08
	KLRC1	75.8883	2.48119	0.399812	6.20588	5.43921e-10	2.87013e-08
	QRFPR	66.8846	6.96922	1.12367	6.20219	5.5681e-10	2.93031e-08
	MMP13	1292.04	3.70014	0.596667	6.20134	5.59827e-10	2.93835e-08
	PTCH1	600.668	-1.81779	0.293184	-6.20017	5.64036e-10	2.95259e-08
	IL4R	7518.94	1.15863	0.186954	6.19743	5.73935e-10	2.99646e-08
	KRTAP3-1	15.9512	-5.25857	0.848675	-6.19621	5.78388e-10	3.00589e-08
	NKX2-1	29.597	-5.12798	0.827614	-6.1961	5.78788e-10	3.00589e-08
	SLC5A6	2490.69	-1.12836	0.182348	-6.18791	6.0967e-10	3.15796e-08
	HSDL1	1343.12	-0.755592	0.122249	-6.18078	6.37842e-10	3.29524e-08
	FMO3	197.109	3.40117	0.550904	6.17381	6.66644e-10	3.4261e-08
	OR7E91P	18.0524	-3.00545	0.486933	-6.17221	6.73431e-10	3.45199e-08
	NCRNA00094	1078.7	-0.852651	0.138469	-6.15772	7.37995e-10	3.77314e-08
	TBX2	343.45	-1.78742	0.290374	-6.15556	7.48104e-10	3.81494e-08
	TNFAIP8	2018.15	1.02058	0.165938	6.15035	7.73105e-10	3.93228e-08
	C5orf39	389.178	1.57936	0.256867	6.14856	7.81892e-10	3.96675e-08
	GALNT11	1778.69	-0.958881	0.156009	-6.14632	7.93003e-10	4.0128e-08
	CENPK	993.852	0.969336	0.157732	6.14545	7.97393e-10	4.0247e-08
	RND2	151.49	-2.4625	0.401512	-6.13306	8.62047e-10	4.33992e-08
	RAB39B	39.5987	-1.89021	0.308259	-6.1319	8.6835e-10	4.36053e-08
	PPARG	277.07	-2.53381	0.413419	-6.12892	8.84759e-10	4.43165e-08
	ITGB6	7653.46	1.8753	0.306077	6.12688	8.96217e-10	4.47768e-08
	CEL	2120.14	2.90332	0.474296	6.12133	9.27989e-10	4.62471e-08
	TYRP1	18.2736	-3.9955	0.652847	-6.12011	9.35083e-10	4.64833e-08
	TK1	9251.36	0.973974	0.159159	6.1195	9.38677e-10	4.65447e-08
	FOS	20433.3	2.07033	0.338429	6.11747	9.50726e-10	4.7024e-08
	CMTM4	1873.51	-1.05628	0.172846	-6.11111	9.89397e-10	4.8753e-08
	EMX2	294.03	-2.9771	0.487224	-6.11032	9.94324e-10	4.88134e-08
	CAPG	14806.3	1.05903	0.173413	6.10701	1.01514e-09	4.97115e-08
	TM7SF2	1022.95	-1.48423	0.243057	-6.1065	1.0184e-09	4.9748e-08
	HLA-DQB2	841.399	2.39834	0.393129	6.10064	1.05646e-09	5.13528e-08
	MORN4	176.31	-1.36378	0.223537	-6.1009	1.05471e-09	5.13528e-08
	ZNF167	61.8096	-1.68836	0.276786	-6.09986	1.06159e-09	5.14752e-08
	SHH	50.3754	-4.78101	0.783887	-6.09911	1.06662e-09	5.15925e-08
	EPHA7	94.6808	-3.95424	0.649964	-6.08379	1.17375e-09	5.636e-08
	KLRC3	38.1178	2.7267	0.448187	6.08384	1.1734e-09	5.636e-08
	FZD3	172.04	-1.88523	0.310236	-6.07675	1.22644e-09	5.87469e-08
	IL17RD	760.038	-1.64891	0.271565	-6.07189	1.26411e-09	6.04048e-08
	ZC3H12B	36.4015	-1.27827	0.210824	-6.06319	1.33447e-09	6.36128e-08
	ALPL	1093.97	-2.47271	0.408651	-6.0509	1.44035e-09	6.81664e-08
	NXPH3	131.232	-1.96692	0.325732	-6.03848	1.55577e-09	7.34525e-08
	AVPI1	2674.97	1.64057	0.271997	6.03157	1.62371e-09	7.62952e-08
	ACLY	6905.05	-0.806676	0.133786	-6.02959	1.64371e-09	7.70515e-08
	GPR78	42.935	4.14488	0.687519	6.02875	1.65232e-09	7.70887e-08
	LOC100131551	35.4911	2.36848	0.392858	6.02885	1.65128e-09	7.70887e-08
	ZBTB10	386.395	-1.74504	0.289547	-6.0268	1.67234e-09	7.78389e-08
	LOC254559	2213.52	1.96209	0.32655	6.00854	1.87204e-09	8.67247e-08
	CXCL11	1694.73	2.80862	0.467514	6.00757	1.88326e-09	8.70402e-08
	ZNF578	28.7785	-2.16862	0.361008	-6.00713	1.8883e-09	8.70693e-08
	LIMS3-LOC440895	80.4259	-2.36202	0.393227	-6.00675	1.8928e-09	8.70733e-08
	GRIK5	45.2063	-1.9093	0.31793	-6.00542	1.90835e-09	8.75843e-08
	TRAM1L1	30.7335	-2.37211	0.395078	-6.00417	1.92312e-09	8.80576e-08
	CD109	4670.67	1.8502	0.308371	5.99993	1.97402e-09	8.9693e-08
	CSRNP2	1506.9	-0.581606	0.096933	-6.00009	1.9721e-09	8.9693e-08
	KRT24	534.667	5.35085	0.89191	5.99931	1.98156e-09	8.9693e-08
	LOC151162	2796.47	-0.955089	0.159162	-6.00074	1.96423e-09	8.9693e-08
	BIRC3	3575.38	2.33996	0.390223	5.99647	2.01656e-09	9.10682e-08
	C21orf63	1670.4	1.51782	0.2535	5.98745	2.13162e-09	9.58257e-08
	C1orf106	6975.6	1.18291	0.197588	5.98675	2.14071e-09	9.60158e-08
	HIPK2	1969.91	-1.19956	0.200428	-5.98498	2.16416e-09	9.68474e-08
	ANXA2	72165.9	0.939332	0.157053	5.98098	2.21803e-09	9.90336e-08
	LHX1	38.4302	-4.83623	0.808665	-5.98051	2.22441e-09	9.90942e-08
	ANO10	1198.44	-0.787055	0.131649	-5.97845	2.25265e-09	9.99011e-08
	PDXP	681.192	-0.950413	0.158967	-5.9787	2.24932e-09	9.99011e-08
	IKZF2	1571.52	1.49709	0.250431	5.97807	2.25803e-09	9.99154e-08
	ST6GAL2	131.003	-2.58206	0.432126	-5.97526	2.29726e-09	1.01424e-07
	ETNK1	2661.49	-0.961409	0.160908	-5.97489	2.30241e-09	1.01424e-07
	TAP1	20692.1	1.36832	0.229262	5.96837	2.39633e-09	1.05326e-07
	RFX2	660.783	1.29294	0.216747	5.96523	2.44289e-09	1.07134e-07
	BEX1	38.7253	-3.76818	0.632182	-5.96059	2.51336e-09	1.0998e-07
	SOX12	1571.49	-1.1997	0.201309	-5.95948	2.53038e-09	1.10236e-07
	TAGLN2	64291.6	0.803339	0.134795	5.95973	2.52653e-09	1.10236e-07
	FAM83A	7183.48	2.34569	0.393839	5.95596	2.58555e-09	1.12392e-07
	MT1A	30.1062	-3.3859	0.568573	-5.95508	2.59941e-09	1.12719e-07
	ZNF683	384.693	2.43385	0.408723	5.95476	2.60449e-09	1.12719e-07
	TET1	74.45	-1.97626	0.332019	-5.95225	2.64485e-09	1.14215e-07
	OAS3	10077.6	1.26223	0.212212	5.94799	2.7145e-09	1.16966e-07
	SV2A	398.523	-2.2942	0.385919	-5.94477	2.76841e-09	1.18987e-07
	VGF	45.0207	-2.13338	0.358884	-5.94448	2.77344e-09	1.18987e-07
	CST1	184.146	-3.69312	0.621631	-5.94102	2.83254e-09	1.20996e-07
	ANKRD46	627.453	-0.800943	0.134838	-5.94006	2.84922e-09	1.21446e-07
	LY6K	3431.52	1.58909	0.267653	5.93711	2.90087e-09	1.23115e-07
	CDHR5	109.049	4.23707	0.714224	5.93241	2.98524e-09	1.26154e-07
	TCF19	4607.64	0.871582	0.146933	5.93181	2.99606e-09	1.2634e-07
	CHKA	1156.13	-1.18521	0.199989	-5.92638	3.09689e-09	1.30058e-07
	KCNIP4	32.8926	-1.02563	0.173063	-5.92635	3.09741e-09	1.30058e-07
	RP1L1	64.4165	2.27464	0.383884	5.92534	3.11646e-09	1.3058e-07
	RTBDN	80.0488	3.43367	0.58009	5.91919	3.23523e-09	1.3527e-07
	DTX3L	7647.64	0.856283	0.14471	5.91721	3.2744e-09	1.36618e-07
	MCHR1	11.3632	-2.29838	0.388622	-5.91418	3.33536e-09	1.38868e-07
	IFI35	2765.12	1.35303	0.229062	5.90682	3.48773e-09	1.44906e-07
	ABLIM3	745.223	2.02686	0.343184	5.90605	3.50409e-09	1.4528e-07
	DDB2	2789.9	0.872452	0.147764	5.90434	3.54053e-09	1.46483e-07
	ZNF74	694.464	-0.702853	0.11905	-5.90386	3.55094e-09	1.46606e-07
	PSAPL1	51.0456	4.04076	0.684614	5.90225	3.58584e-09	1.47738e-07
	RHOV	7899.58	1.81999	0.308375	5.90187	3.59399e-09	1.47765e-07
	LOC441666	25.801	-2.89762	0.491036	-5.90103	3.61243e-09	1.48215e-07
	C1orf95	13.6069	-3.0837	0.523348	-5.89225	3.80969e-09	1.55984e-07
	SYT11	489.719	-1.36676	0.232151	-5.88739	3.92341e-09	1.60308e-07
	GPM6B	274.348	-1.55243	0.263734	-5.88636	3.94795e-09	1.60909e-07
	LRCH2	61.5357	-2.12074	0.360296	-5.88609	3.95445e-09	1.60909e-07
	TBC1D16	458.87	-1.54542	0.26278	-5.88106	4.07647e-09	1.65533e-07
	CTNNB1	15867.5	-0.874156	0.148826	-5.87366	4.26275e-09	1.72742e-07
	C20orf114	1812.86	5.66844	0.965145	5.87315	4.27596e-09	1.72922e-07
	DPCR1	157.248	4.45065	0.757903	5.87232	4.29728e-09	1.73429e-07
	C6orf15	188.395	-4.25434	0.724931	-5.86862	4.39449e-09	1.7699e-07
	HHIPL2	28.58	-2.85375	0.48681	-5.86216	4.56889e-09	1.8364e-07
	PPM1N	176.946	1.85241	0.316038	5.86135	4.59115e-09	1.84159e-07
	NLRC5	3744.7	1.25624	0.214345	5.86085	4.60494e-09	1.84338e-07
	FAM60A	3672.11	-0.844747	0.14425	-5.85611	4.73823e-09	1.88952e-07
	KRT14	190151	3.725	0.636092	5.85607	4.73935e-09	1.88952e-07
	BMX	14.388	-2.17573	0.37173	-5.85298	4.82837e-09	1.92113e-07
	JAK2	1188.28	1.39264	0.238092	5.84918	4.9401e-09	1.96122e-07
	CLCN1	55.5759	2.76549	0.47362	5.83905	5.25004e-09	2.07634e-07
	LOC100132111	70.4345	1.73212	0.296722	5.83753	5.29818e-09	2.09119e-07
	IFI44	3779.24	1.63673	0.280401	5.83711	5.31136e-09	2.09221e-07
	CLEC7A	1103.31	2.25194	0.386174	5.83141	5.49625e-09	2.15967e-07
	DDAH2	3446.63	-1.26789	0.217484	-5.82983	5.54827e-09	2.15967e-07
	FANCL	1675.27	0.669613	0.114854	5.8301	5.53935e-09	2.15967e-07
	GIPC3	81.3998	-1.35971	0.23323	-5.82993	5.54512e-09	2.15967e-07
	LINGO1	174.736	-1.90245	0.326288	-5.83058	5.52334e-09	2.15967e-07
	LYNX1	4479.51	2.4115	0.413594	5.83061	5.52261e-09	2.15967e-07
	HHIP	22.5591	-3.6021	0.618286	-5.82595	5.67892e-09	2.20617e-07
	KIR2DL4	78.339	2.42379	0.416091	5.82514	5.70659e-09	2.21257e-07
	KANK4	242.185	-3.32945	0.571737	-5.82339	5.76651e-09	2.23141e-07
	DIRAS3	77.4999	-2.06847	0.355551	-5.81766	5.96781e-09	2.30479e-07
	TCAM1P	591.733	2.30617	0.396646	5.81418	6.09309e-09	2.34858e-07
	CCK	44.4537	3.81617	0.656591	5.81209	6.1696e-09	2.37343e-07
	GPR116	429.483	-1.35959	0.23395	-5.81145	6.19342e-09	2.37796e-07
	KIAA1211	152.47	-2.07358	0.357013	-5.80813	6.31751e-09	2.41153e-07
	LRRC66	27.904	-2.48579	0.427985	-5.80813	6.31743e-09	2.41153e-07
	RCAN2	216.551	-1.83752	0.316353	-5.80846	6.30495e-09	2.41153e-07
	ARHGAP4	4678.57	1.32597	0.228465	5.8038	6.48283e-09	2.46986e-07
	LRRC41	3955.24	-0.679002	0.117149	-5.79607	6.78863e-09	2.58138e-07
	ZSCAN2	302.278	-0.927878	0.160176	-5.79287	6.9192e-09	2.62597e-07
	HERC6	2365.99	1.57941	0.272898	5.78756	7.14169e-09	2.70002e-07
	RNF43	1425.61	-1.18912	0.205455	-5.78774	7.13415e-09	2.70002e-07
	PHACTR1	28.7675	-1.54803	0.267551	-5.78594	7.21087e-09	2.72097e-07
	LOC400696	94.9988	3.17122	0.548424	5.78241	7.36368e-09	2.77332e-07
	LMNA	36002.3	0.870455	0.150551	5.78178	7.39155e-09	2.77852e-07
	CXCL10	5815.2	2.52248	0.436538	5.77837	7.54292e-09	2.83003e-07
	C1QL1	362.144	2.1794	0.377285	5.77655	7.62477e-09	2.85531e-07
	CAPN14	402.282	3.10575	0.537946	5.77335	7.77117e-09	2.90462e-07
	RABGAP1L	582.401	0.78022	0.135279	5.7675	8.04555e-09	3.00149e-07
	CXCR2	173.203	2.48491	0.430876	5.76712	8.06389e-09	3.00266e-07
	LRRC19	13.3636	-2.72985	0.473652	-5.76341	8.24304e-09	3.06359e-07
	KCNS1	1311.61	2.33518	0.405462	5.75931	8.44579e-09	3.13304e-07
	KLRC2	76.1119	2.39214	0.415397	5.75868	8.47761e-09	3.13894e-07
	MMP28	2220.67	2.46681	0.428794	5.75289	8.77297e-09	3.24222e-07
	C21orf125	274.862	1.76855	0.307527	5.75087	8.87834e-09	3.26892e-07
	IRF1	7381.24	1.27648	0.22196	5.75094	8.87462e-09	3.26892e-07
	TNS4	10958.6	1.85502	0.322601	5.75019	8.91412e-09	3.27598e-07
	RIMS4	82.8356	-2.86699	0.498781	-5.74798	9.03145e-09	3.31293e-07
	FOSB	5572.16	2.56277	0.446113	5.74467	9.20993e-09	3.37031e-07
	ZWILCH	2081.1	0.61582	0.107203	5.74445	9.22202e-09	3.37031e-07
	SLIT3	352.684	-2.06681	0.359923	-5.74238	9.33555e-09	3.40549e-07
	NKD2	364.607	-2.10872	0.36725	-5.74193	9.36039e-09	3.40825e-07
	STAG3	1186.74	2.82356	0.491819	5.74106	9.40849e-09	3.41946e-07
	UBE2L6	6935.75	1.14339	0.199188	5.74025	9.4537e-09	3.42957e-07
	AMDHD1	81.6768	2.77016	0.482797	5.73774	9.59491e-09	3.47046e-07
	ST8SIA2	55.2536	-3.27081	0.570063	-5.73762	9.60157e-09	3.47046e-07
	AMACR	886.085	-1.10508	0.192622	-5.73706	9.63359e-09	3.47567e-07
	RARRES1	5233.82	2.92517	0.509931	5.73639	9.67146e-09	3.47662e-07
	STAT4	193.263	1.50479	0.262311	5.73668	9.65497e-09	3.47662e-07
	TAF7L	278.191	3.07952	0.537378	5.73065	1.00049e-08	3.58993e-07
	KIAA0195	3375.92	-0.68377	0.119344	-5.72941	1.00781e-08	3.60964e-07
	TERF1	1195.88	-0.596849	0.1042	-5.72794	1.01657e-08	3.63443e-07
	ZNF423	118.177	-2.05926	0.359803	-5.72328	1.04484e-08	3.72873e-07
	NEDD4	913.907	1.13258	0.198031	5.71919	1.07034e-08	3.81284e-07
	ENC1	1927.92	-1.48362	0.259533	-5.71649	1.08746e-08	3.86686e-07
	TAP2	10079.2	1.15153	0.201713	5.70875	1.13807e-08	4.03953e-07
	IDH1	5884.72	-1.06057	0.185998	-5.70203	1.18388e-08	4.19459e-07
	SH2D1B	54.024	2.07117	0.363371	5.69986	1.19903e-08	4.23543e-07
	PADI1	1147.45	2.9014	0.509078	5.69932	1.20288e-08	4.23907e-07
	PCDH9	24.5943	-3.29688	0.57871	-5.69696	1.21966e-08	4.29055e-07
	IER5	5622.05	1.13016	0.198405	5.69623	1.22485e-08	4.30115e-07
	ZFP57	144.87	3.86002	0.677871	5.69433	1.2386e-08	4.34171e-07
	ETV4	1059.99	-2.12114	0.372726	-5.69089	1.26381e-08	4.42223e-07
	WNT3A	176.562	2.36182	0.415089	5.68992	1.27097e-08	4.4394e-07
	FAM71E2	61.3479	3.29207	0.579548	5.68041	1.34373e-08	4.67699e-07
	KRT10	8570.52	2.22866	0.392409	5.67944	1.35139e-08	4.68711e-07
	PYCR1	3027.46	-1.24516	0.219234	-5.67959	1.35016e-08	4.68711e-07
	UBA7	3194.48	1.19318	0.210152	5.67772	1.36503e-08	4.72613e-07
	TBL2	1967.22	-0.648156	0.114281	-5.67162	1.41455e-08	4.889e-07
	VDR	2614.09	0.955034	0.168541	5.66648	1.45762e-08	5.02028e-07
	CHD4	12496.6	-0.457371	0.0807207	-5.66609	1.46089e-08	5.02277e-07
	PML	8140.45	0.948116	0.167482	5.66099	1.50503e-08	5.16554e-07
	DOK4	1723.44	-1.16711	0.206228	-5.6593	1.51994e-08	5.20481e-07
	PVRL4	9203.41	1.32947	0.234927	5.65909	1.52175e-08	5.20481e-07
	C16orf7	1536.6	0.978166	0.172866	5.65853	1.52675e-08	5.21212e-07
	C19orf66	2031.99	0.909857	0.160807	5.65805	1.53101e-08	5.21212e-07
	CNFN	2084.85	2.39219	0.422801	5.65796	1.53181e-08	5.21212e-07
	NTNG2	38.6955	-1.34369	0.237516	-5.65725	1.53816e-08	5.2247e-07
	C17orf53	786.483	0.748341	0.132305	5.65617	1.54785e-08	5.24432e-07
	CCL19	534.869	2.89811	0.512394	5.65602	1.54925e-08	5.24432e-07
	PPP1R13L	7630.06	1.16873	0.206686	5.65463	1.56179e-08	5.27774e-07
	IGF2	3159.9	-2.17553	0.384881	-5.65248	1.58153e-08	5.32619e-07
	PREX2	41.3567	-2.79366	0.494219	-5.65268	1.57963e-08	5.32619e-07
	UNC5C	11.4257	-2.50021	0.442459	-5.65071	1.59788e-08	5.37208e-07
	IRF7	3333.52	1.29663	0.229572	5.64805	1.62281e-08	5.44661e-07
	SRD5A2	11.4421	-3.07196	0.544122	-5.64572	1.6449e-08	5.51138e-07
	CXCL17	9431.08	2.33173	0.413247	5.64248	1.67622e-08	5.60683e-07
	BST2	16098.5	1.35963	0.241133	5.63851	1.71524e-08	5.72763e-07
	SOX17	573.245	-3.0466	0.540455	-5.63711	1.72931e-08	5.76487e-07
	C10orf82	16.114	-4.89071	0.868503	-5.6312	1.78958e-08	5.94568e-07
	S100A7A	1236.71	4.11492	0.730993	5.62921	1.81034e-08	6.00453e-07
	C3orf18	124.813	-1.25946	0.223853	-5.6263	1.84116e-08	6.08632e-07
	ASTN1	19.7569	-3.25463	0.578866	-5.62242	1.88303e-08	6.21431e-07
	TNFSF10	23127.7	1.68561	0.300363	5.61192	2.00092e-08	6.59233e-07
	PER1	3263.52	1.37146	0.244404	5.61145	2.00638e-08	6.59933e-07
	TMEM108	25.4779	-2.67086	0.476308	-5.60742	2.05361e-08	6.74344e-07
	FAM171A2	286.89	-2.10122	0.37528	-5.59908	2.15488e-08	7.05249e-07
	ANXA2P1	377.029	1.00236	0.17911	5.59631	2.18961e-08	7.13403e-07
	PIM3	6210.96	0.824262	0.147289	5.59623	2.19064e-08	7.13403e-07
	DLG4	321.374	-1.36644	0.244523	-5.58819	2.29446e-08	7.44757e-07
	SLC12A3	11.7674	-2.29089	0.410165	-5.5853	2.33297e-08	7.56012e-07
	CD74	132179	1.68258	0.301363	5.58322	2.36112e-08	7.63879e-07
	SBK1	911.553	-1.89052	0.338743	-5.58098	2.39168e-08	7.725e-07
	ATP2B2	30.7936	-2.84505	0.509935	-5.57923	2.41583e-08	7.79025e-07
	SLC35F5	1472.33	-0.882943	0.158339	-5.57629	2.45703e-08	7.91018e-07
	MTHFD1	6698.58	0.576892	0.103497	5.57398	2.48988e-08	8.00291e-07
	PKIB	305.21	1.86825	0.335294	5.57197	2.51871e-08	8.08238e-07
	KRT9	89.0091	2.4228	0.435272	5.56617	2.60396e-08	8.34239e-07
	SP110	1352.09	1.02714	0.184622	5.56347	2.64463e-08	8.44528e-07
	ZNF671	75.9197	-1.3685	0.24611	-5.56049	2.69014e-08	8.57673e-07
	DLX6	180.597	-2.65841	0.478283	-5.55824	2.72504e-08	8.67398e-07
	KIAA0101	3128.95	0.838655	0.150966	5.55525	2.77211e-08	8.80958e-07
	FBXO39	34.4429	2.00527	0.361369	5.54909	2.87163e-08	9.11121e-07
	BLVRB	4964.51	1.06971	0.192791	5.54855	2.88055e-08	9.12481e-07
	MSI1	242.663	-2.80214	0.505145	-5.54721	2.90272e-08	9.16737e-07
	SCO2	3577.04	1.23455	0.222556	5.54717	2.90327e-08	9.16737e-07
	KISS1R	27.0985	-2.63702	0.475471	-5.54613	2.92064e-08	9.20748e-07
	DIRAS2	35.0527	-3.71706	0.670594	-5.54293	2.97445e-08	9.36215e-07
	SIX2	1191.22	1.9277	0.348	5.53935	3.03588e-08	9.5403e-07
	PTPRH	838.509	2.01362	0.363712	5.5363	3.0892e-08	9.69242e-07
	SLC7A6	1995.82	-0.66575	0.120263	-5.53577	3.09872e-08	9.70687e-07
	AIM2	1420.28	2.54892	0.460625	5.53363	3.13675e-08	9.81042e-07
	MOCS1	425.054	-1.75626	0.317449	-5.53242	3.15839e-08	9.86248e-07
	PER3	2474.29	1.37528	0.248624	5.53159	3.17335e-08	9.89354e-07
	MARCKSL1	8969.95	-1.09403	0.197914	-5.5278	3.24272e-08	1.00939e-06
	ACVR2B	549.231	-0.934764	0.169183	-5.52517	3.2916e-08	1.02299e-06
	CRYBG3	1136.08	1.17679	0.213018	5.52438	3.3065e-08	1.026e-06
	MCM5	10236.2	0.692625	0.125385	5.52399	3.31388e-08	1.02668e-06
	BTN3A2	3521.9	1.21246	0.219511	5.52348	3.32344e-08	1.02803e-06
	C13orf23	2356.99	-0.669371	0.121216	-5.52212	3.34942e-08	1.03444e-06
	MSX1	240.39	-1.78062	0.322483	-5.52158	3.35962e-08	1.03597e-06
	IGJ	5222.05	2.40993	0.436869	5.51638	3.46058e-08	1.06544e-06
	ACSM3	206.205	-2.48527	0.450988	-5.51073	3.57343e-08	1.09847e-06
	TRERF1	1444.13	1.15197	0.209116	5.50876	3.61377e-08	1.10914e-06
	TACR2	86.9779	1.57881	0.286627	5.50823	3.62456e-08	1.11072e-06
	DONSON	1620.93	0.597776	0.108602	5.50427	3.70703e-08	1.13248e-06
	CLEC12A	65.8848	2.19523	0.398937	5.5027	3.74011e-08	1.14082e-06
	PCDHB5	49.0829	-1.98595	0.360948	-5.50204	3.75418e-08	1.14335e-06
	OAS2	7132.29	1.49047	0.270992	5.50007	3.79638e-08	1.15442e-06
	ZNF286A	593.01	-0.712155	0.129513	-5.49872	3.82565e-08	1.16153e-06
	CLSTN2	101.849	-2.24349	0.408023	-5.49844	3.83158e-08	1.16154e-06
	NCAM2	91.4655	3.32584	0.605485	5.49285	3.95491e-08	1.19525e-06
	TUBA1A	5997.92	-1.10656	0.20145	-5.493	3.95171e-08	1.19525e-06
	ASF1B	4338.5	0.808605	0.147252	5.49129	3.99013e-08	1.20406e-06
	CTXN1	486.06	-1.8085	0.329439	-5.48963	4.0277e-08	1.21354e-06
	IFIH1	2448.11	1.13217	0.2063	5.48798	4.06546e-08	1.22305e-06
	IL12B	11.2498	2.28674	0.417004	5.48373	4.16461e-08	1.25097e-06
	OR51E1	31.2789	-1.82903	0.333671	-5.48153	4.21654e-08	1.26464e-06
	LDLRAP1	3253.02	0.725977	0.132511	5.47863	4.28622e-08	1.28164e-06
	TDRD10	144.03	3.09325	0.564596	5.4787	4.28473e-08	1.28164e-06
	IRF9	5873.74	0.837487	0.152916	5.47677	4.33171e-08	1.28994e-06
	TDP2	2373.95	-0.749455	0.136845	-5.47669	4.33357e-08	1.28994e-06
	ZMYND8	2047.03	-0.768955	0.140418	-5.47618	4.34613e-08	1.29173e-06
	PTDSS1	4651.35	-0.701233	0.128091	-5.47449	4.3878e-08	1.30216e-06
	RAB11FIP3	1681.61	-0.910548	0.16653	-5.46776	4.5577e-08	1.35054e-06
	MEGF11	12.849	-2.13563	0.390988	-5.46213	4.70442e-08	1.39193e-06
	HCP5	3831.53	1.36939	0.250862	5.45876	4.79482e-08	1.41536e-06
	IFIT3	4000.33	1.64361	0.301102	5.45864	4.79795e-08	1.41536e-06
	ZNF542	214.997	-1.93358	0.354243	-5.45835	4.80568e-08	1.41552e-06
	VNN1	654.057	2.64486	0.484656	5.45719	4.83728e-08	1.42271e-06
	HIST1H2BJ	452.152	1.58621	0.290734	5.45588	4.87299e-08	1.43108e-06
	PLEK2	2385.09	1.2649	0.231923	5.45396	4.92603e-08	1.44236e-06
	CTNNA2	22.6257	-5.07004	0.930236	-5.45027	5.02935e-08	1.47043e-06
	FIGNL2	50.6768	-1.45116	0.266313	-5.44907	5.06339e-08	1.47819e-06
	HYAL2	2613.38	-0.615937	0.11306	-5.44785	5.09823e-08	1.48617e-06
	NRIP3	534.834	1.51653	0.278423	5.44686	5.1268e-08	1.49229e-06
	KRT81	1242.01	3.03439	0.557145	5.44632	5.14239e-08	1.49462e-06
	CRISP3	292.969	4.08093	0.750389	5.43842	5.37545e-08	1.55549e-06
	ANKRD16	293.515	-0.689705	0.126872	-5.43621	5.44266e-08	1.57033e-06
	E2F7	1351.78	1.04583	0.192526	5.43217	5.56718e-08	1.60392e-06
	S100A14	28301.3	1.49986	0.276152	5.43126	5.59573e-08	1.60979e-06
	C16orf89	89.3008	-3.56953	0.657504	-5.42891	5.66997e-08	1.62641e-06
	ISLR2	69.9997	-2.02803	0.3737	-5.42691	5.7339e-08	1.64236e-06
	SULT1C4	31.8648	-2.40231	0.443057	-5.42212	5.88957e-08	1.68207e-06
	CYP27C1	432.05	2.28452	0.421723	5.41712	6.05675e-08	1.72731e-06
	ANXA2P2	22625	0.868962	0.160433	5.41637	6.0822e-08	1.73207e-06
	MLKL	901.367	1.02327	0.188934	5.41602	6.09412e-08	1.73296e-06
	DUSP1	12715.5	1.71455	0.316665	5.41441	6.14915e-08	1.74358e-06
	TRO	218.105	-1.88666	0.348445	-5.41451	6.14571e-08	1.74358e-06
	ROBO2	158.359	-2.52817	0.467281	-5.41039	6.28873e-08	1.7806e-06
	PPP4R1	8543.66	0.839123	0.155214	5.40623	6.43636e-08	1.81979e-06
	DUOXA2	1200.51	2.53999	0.470303	5.40076	6.63602e-08	1.87088e-06
	S100P	8315.58	2.5547	0.473025	5.40077	6.63548e-08	1.87088e-06
	SLC6A6	2342.97	-1.13505	0.210179	-5.4004	6.64922e-08	1.87193e-06
	CA8	126.857	-3.7765	0.700627	-5.39017	7.0392e-08	1.97608e-06
	CLIC5	429.465	-2.31924	0.430264	-5.39026	7.03548e-08	1.97608e-06
	FUT10	215.173	-0.864052	0.160326	-5.38933	7.07204e-08	1.98248e-06
	LOC149837	31.9805	-1.86543	0.34629	-5.38689	7.16871e-08	2.00673e-06
	EPHB1	106.197	-2.51128	0.466213	-5.38654	7.18273e-08	2.00708e-06
	CLCA4	3276.25	3.28626	0.610345	5.38428	7.27372e-08	2.0275e-06
	MGAT4B	4947.16	-0.683399	0.126931	-5.38402	7.28407e-08	2.02752e-06
	PLSCR1	6695.48	0.940802	0.174816	5.38166	7.38034e-08	2.05142e-06
	SDC2	1430.63	-1.70088	0.316089	-5.38104	7.40583e-08	2.05561e-06
	CRNN	1347.24	4.86143	0.903568	5.38026	7.43781e-08	2.06159e-06
	SP100	3480.64	0.788766	0.146786	5.3736	7.7182e-08	2.13631e-06
	EGFL7	772.594	-1.38514	0.257794	-5.37304	7.74188e-08	2.13687e-06
	NUDT4	1667.29	-0.784189	0.145944	-5.37322	7.73429e-08	2.13687e-06
	DACH1	252.238	-2.43394	0.453091	-5.37185	7.79331e-08	2.14806e-06
	FRMPD1	19.9067	-3.02347	0.563139	-5.36896	7.91919e-08	2.17971e-06
	GINS3	1323.32	0.746792	0.139278	5.36188	8.23614e-08	2.25786e-06
	SAMD9L	1894.68	1.46235	0.272732	5.36185	8.23743e-08	2.25786e-06
	ZNF486	26.7894	-2.41375	0.450564	-5.35718	8.45325e-08	2.3138e-06
	DEFB4A	74.1363	4.26363	0.796276	5.35447	8.58091e-08	2.34146e-06
	FAM184A	166.809	1.73517	0.32408	5.35413	8.59684e-08	2.34146e-06
	SERPINB11	136.987	3.99015	0.745173	5.35467	8.57122e-08	2.34146e-06
	ZNF549	133.92	-1.84069	0.343796	-5.35403	8.60175e-08	2.34146e-06
	DOCK5	826.642	1.32327	0.247196	5.3531	8.64608e-08	2.35028e-06
	ZNF470	131.163	-1.75647	0.328198	-5.35186	8.70553e-08	2.36319e-06
	MUC4	19795.6	2.43827	0.45567	5.35097	8.74855e-08	2.3716e-06
	HSD3B7	1728.97	0.976892	0.182578	5.35054	8.76917e-08	2.37393e-06
	TTC19	1817.19	-0.650465	0.121601	-5.34919	8.83466e-08	2.38838e-06
	HLA-B	141142	1.37811	0.257662	5.34852	8.86773e-08	2.39404e-06
	ATP13A5	69.2985	4.45699	0.833764	5.34562	9.01064e-08	2.4293e-06
	HLA-J	45.0894	1.8122	0.339128	5.34372	9.10569e-08	2.45158e-06
	FAM98C	978.942	0.864423	0.16193	5.33824	9.38532e-08	2.52342e-06
	ZIK1	33.465	-1.68702	0.316044	-5.33792	9.4019e-08	2.52444e-06
	NUP50	4671.37	0.544846	0.102225	5.32986	9.8288e-08	2.63548e-06
	SLC19A1	688.038	-1.12164	0.211003	-5.31574	1.06224e-07	2.84442e-06
	LTB4R	2633.99	1.3941	0.262384	5.31321	1.07708e-07	2.88024e-06
	NUSAP1	5647.54	0.711862	0.134008	5.31209	1.08375e-07	2.89416e-06
	ISG20	2163.44	1.29367	0.243579	5.31107	1.08982e-07	2.90642e-06
	IRX3	1896.07	1.31	0.246692	5.31028	1.09458e-07	2.91519e-06
	ARMC10	1531.7	-0.522803	0.0984807	-5.30869	1.10416e-07	2.93673e-06
	GDF10	12.4243	-2.12692	0.400707	-5.30792	1.10884e-07	2.94523e-06
	SPINK6	247.959	4.89318	0.922026	5.30699	1.11448e-07	2.95622e-06
	COX6A2	15.0766	3.31488	0.624846	5.30512	1.12599e-07	2.98273e-06
	LAMP3	3127.9	1.50465	0.283639	5.3048	1.12794e-07	2.98389e-06
	CALML5	8819.89	3.11691	0.587684	5.30373	1.13462e-07	2.99756e-06
	AGT	162.141	-2.64778	0.499373	-5.30221	1.14407e-07	3.01848e-06
	C1orf112	953.016	0.564131	0.106477	5.29815	1.16984e-07	3.08236e-06
	CCDC86	1716.64	-0.714153	0.134813	-5.29738	1.17479e-07	3.08715e-06
	GJB3	5512.39	1.3296	0.250985	5.29751	1.17394e-07	3.08715e-06
	LOC100131726	130.522	2.18547	0.41266	5.29605	1.18332e-07	3.10542e-06
	SYN2	15.4724	-2.23782	0.422594	-5.29545	1.18727e-07	3.10832e-06
	TMLHE	409.465	-0.903855	0.170687	-5.2954	1.18757e-07	3.10832e-06
	C6orf150	578.741	1.00853	0.19059	5.29165	1.2122e-07	3.16443e-06
	CLUL1	29.7763	-2.44096	0.46159	-5.28816	1.23554e-07	3.21371e-06
	ZNF286B	54.9235	-0.904661	0.171075	-5.28809	1.23598e-07	3.21371e-06
	DISC1	220.247	-1.29366	0.244797	-5.28462	1.25966e-07	3.2602e-06
	DKK1	1553.12	-2.68975	0.508946	-5.28494	1.25743e-07	3.2602e-06
	MYLK3	16.0507	-2.07984	0.393567	-5.28458	1.25993e-07	3.2602e-06
	STRBP	1855.87	-0.659795	0.124855	-5.2845	1.26047e-07	3.2602e-06
	CASKIN1	41.7693	-2.01644	0.381658	-5.28338	1.26824e-07	3.27601e-06
	BSN	55.1113	-1.61342	0.305738	-5.27713	1.31219e-07	3.37897e-06
	IGDCC4	77.4899	-1.56662	0.296878	-5.27699	1.31324e-07	3.37897e-06
	TREX1	1699.93	0.913199	0.173122	5.2749	1.3283e-07	3.41327e-06
	PSMC3IP	934.528	0.68467	0.129829	5.27364	1.33745e-07	3.43232e-06
	GRSF1	4485.9	-0.500153	0.0949628	-5.26683	1.38801e-07	3.55745e-06
	VIM	20661	-1.22247	0.232218	-5.26433	1.40703e-07	3.60151e-06
	GABRA3	99.8055	-3.02496	0.575033	-5.26049	1.43668e-07	3.66791e-06
	SYT1	175.62	-2.70633	0.514446	-5.26066	1.43536e-07	3.66791e-06
	GAD1	373.716	-1.90974	0.363386	-5.2554	1.47704e-07	3.76607e-06
	CDKN2B	5377.17	1.33911	0.255035	5.25068	1.51541e-07	3.85892e-06
	SCN9A	159.954	-2.74653	0.523256	-5.24893	1.52989e-07	3.89077e-06
	SRPK2	1713.06	-0.681778	0.130067	-5.24173	1.59081e-07	4.04049e-06
	MICALL2	2284.25	0.876043	0.167147	5.24115	1.59579e-07	4.04793e-06
	TLR3	434.279	1.37075	0.261614	5.2396	1.60925e-07	4.07683e-06
	TNFSF9	622.72	1.90171	0.362987	5.23906	1.61393e-07	4.08346e-06
	HS2ST1	2102.26	-0.551038	0.105231	-5.23648	1.63667e-07	4.13568e-06
	HUNK	478.854	-1.72969	0.330409	-5.235	1.64989e-07	4.15386e-06
	LMF2	5837.95	0.658746	0.125836	5.23496	1.65018e-07	4.15386e-06
	PCK1	62.6124	-4.12632	0.788506	-5.23309	1.66703e-07	4.19092e-06
	FOLH1	110.902	-1.92353	0.367633	-5.2322	1.67503e-07	4.20569e-06
	ACTC1	30.2814	-2.54691	0.487061	-5.22913	1.7031e-07	4.27073e-06
	FAM5B	12.6725	-4.41836	0.845015	-5.22873	1.70678e-07	4.27454e-06
	C14orf37	77.3478	-1.5443	0.295423	-5.22742	1.71887e-07	4.29936e-06
	RNF19B	4140.75	0.902768	0.172752	5.2258	1.73401e-07	4.33172e-06
	FGFR4	505.929	-1.93762	0.37113	-5.22087	1.7808e-07	4.443e-06
	GPR172B	483.433	1.85011	0.354463	5.21948	1.79424e-07	4.46132e-06
	JUNB	20459.4	1.1452	0.21941	5.21944	1.79469e-07	4.46132e-06
	NGB	182.556	3.89022	0.745336	5.21941	1.79493e-07	4.46132e-06
	LOC145837	11.9915	-2.63213	0.50433	-5.21906	1.79829e-07	4.46407e-06
	CST6	806.473	2.24252	0.429703	5.21878	1.80103e-07	4.46525e-06
	IP6K3	116.117	3.15417	0.604827	5.215	1.83818e-07	4.55162e-06
	SQRDL	5369.37	0.960729	0.184237	5.21465	1.8417e-07	4.55462e-06
	SLC37A4	1239.62	-0.835777	0.160359	-5.21192	1.86895e-07	4.61624e-06
	DAAM2	223.123	-1.79284	0.344132	-5.20975	1.8909e-07	4.6588e-06
	MOCOS	1254.99	1.44635	0.277615	5.2099	1.8894e-07	4.6588e-06
	DHX58	1143.74	1.08012	0.207357	5.20901	1.89849e-07	4.6678e-06
	ZNF583	41.6649	-1.70955	0.328197	-5.20893	1.89929e-07	4.6678e-06
	KLK13	1199.98	3.36582	0.646201	5.20864	1.90232e-07	4.66943e-06
	ZNF788	73.372	-1.85476	0.356276	-5.20596	1.92996e-07	4.73139e-06
	KIAA0114	1857.83	-1.00535	0.193152	-5.20496	1.94042e-07	4.75114e-06
	C16orf75	2894.02	0.9592	0.184297	5.20463	1.94381e-07	4.75355e-06
	SERPINE1	5606.75	1.9105	0.367143	5.20371	1.95351e-07	4.77136e-06
	KIAA1609	2236.6	1.05777	0.203459	5.19896	2.00411e-07	4.8889e-06
	LGALS9C	288.077	1.72684	0.332217	5.19794	2.01515e-07	4.90974e-06
	DLL4	311.538	-1.0784	0.207513	-5.1968	2.02749e-07	4.92818e-06
	STRAP	5258.94	-0.560532	0.107861	-5.19678	2.02771e-07	4.92818e-06
	PRDM8	119.208	1.52589	0.293684	5.19568	2.03972e-07	4.95127e-06
	TACSTD2	62255.9	1.28414	0.247221	5.19429	2.05506e-07	4.98237e-06
	CMIP	6284.14	0.849063	0.163555	5.19129	2.08845e-07	5.05712e-06
	TMPRSS11B	341.43	4.51346	0.869865	5.18869	2.11779e-07	5.12189e-06
	MYO1A	38.6919	2.90592	0.560131	5.18793	2.12641e-07	5.13645e-06
	CCL5	4350.37	1.79153	0.345354	5.18752	2.13114e-07	5.14156e-06
	PEX5	1865.96	-0.637964	0.123051	-5.18455	2.16533e-07	5.20496e-06
	ZNF174	472.79	-0.473436	0.0913255	-5.18405	2.17114e-07	5.21258e-06
	B3GNT5	5438.63	1.19626	0.230788	5.18336	2.17926e-07	5.22572e-06
	RDH16	316.816	2.19534	0.423832	5.17975	2.22184e-07	5.32135e-06
	MKRN1	5939.8	-0.460672	0.0890177	-5.17505	2.27844e-07	5.4503e-06
	BLNK	861.713	1.26841	0.24525	5.17192	2.31705e-07	5.53596e-06
	GBP1	8470.16	1.58478	0.306551	5.16973	2.3443e-07	5.58754e-06
	S100A12	269.38	2.72154	0.52642	5.1699	2.34225e-07	5.58754e-06
	PARP14	9146.38	0.889015	0.171977	5.16939	2.34857e-07	5.59095e-06
	CDKL2	53.5449	-2.09166	0.404731	-5.16803	2.36577e-07	5.62512e-06
	HERC5	1443.08	1.31696	0.254875	5.16709	2.37769e-07	5.64667e-06
	RNF212	933.827	2.02884	0.393101	5.16111	2.45484e-07	5.81589e-06
	RHBDL2	1105.49	1.31059	0.253973	5.16036	2.46476e-07	5.83239e-06
	IL22RA2	57.1757	2.43724	0.472507	5.15812	2.49445e-07	5.88852e-06
	CRB2	47.7118	-2.76334	0.536688	-5.14888	2.62045e-07	6.17118e-06
	CYTSA	2449.43	-0.531937	0.103316	-5.14866	2.62359e-07	6.17122e-06
	RASIP1	2850.25	1.33898	0.260302	5.14396	2.69e-07	6.3199e-06
	C17orf76	117.327	-1.48173	0.288075	-5.14355	2.69588e-07	6.32618e-06
	EFEMP1	5768.89	2.26749	0.440873	5.14318	2.70122e-07	6.33117e-06
	ITPRIP	3500.09	1.10226	0.214398	5.14119	2.73007e-07	6.39122e-06
	S100A11	70299.2	0.963325	0.187425	5.13979	2.75047e-07	6.42374e-06
	SYNGR3	727.213	1.59515	0.31035	5.13985	2.74958e-07	6.42374e-06
	ZSCAN21	397.949	-0.541561	0.10539	-5.13864	2.76739e-07	6.4556e-06
	CCND1	4879.78	-1.66597	0.324301	-5.1371	2.79011e-07	6.50092e-06
	SLC27A6	19.8938	-3.34035	0.650295	-5.13667	2.79648e-07	6.50809e-06
	FAM53C	2244.05	-0.505675	0.0986535	-5.12577	2.9633e-07	6.88009e-06
	C11orf49	1062.25	-0.891911	0.174025	-5.12518	2.9725e-07	6.89312e-06
	CYP2B7P1	354.065	3.27853	0.639717	5.12497	2.9759e-07	6.89312e-06
	CES2	4988.47	1.09144	0.21304	5.12316	3.00455e-07	6.94164e-06
	PCDHB11	40.3385	-2.07956	0.40593	-5.12296	3.00778e-07	6.94164e-06
	VN1R1	11.0467	-1.36052	0.265583	-5.12276	3.01092e-07	6.94164e-06
	ZNF773	100.02	-1.67722	0.327397	-5.1229	3.00867e-07	6.94164e-06
	EFHD1	750.138	-2.0158	0.393604	-5.12137	3.03316e-07	6.98476e-06
	MYLIP	1722.07	-0.979012	0.191228	-5.1196	3.06192e-07	7.04277e-06
	ZNF826	18.4732	-2.02422	0.395473	-5.11848	3.08014e-07	7.07643e-06
	TRDMT1	153.477	-1.19837	0.234345	-5.11369	3.15924e-07	7.24972e-06
	THBS4	145.486	-2.25985	0.442572	-5.10617	3.28751e-07	7.53532e-06
	C8orf80	35.5264	1.95404	0.38274	5.1054	3.30089e-07	7.54844e-06
	DDX59	1085.79	0.582367	0.114066	5.10553	3.29875e-07	7.54844e-06
	PTDSS2	1153.96	-0.862737	0.169006	-5.10477	3.31191e-07	7.56487e-06
	TMC8	1230.96	1.24982	0.244867	5.10407	3.32425e-07	7.58428e-06
	RNASE7	410.976	2.48714	0.487372	5.10317	3.34007e-07	7.61158e-06
	ZNF814	381.706	-0.993298	0.194827	-5.09836	3.42606e-07	7.79853e-06
	SLC15A3	2842.87	1.07319	0.210506	5.09814	3.43012e-07	7.79877e-06
	F11R	23734.2	0.660141	0.129563	5.09515	3.48465e-07	7.91364e-06
	SCUBE3	77.8996	-2.45217	0.481673	-5.09094	3.56295e-07	8.08216e-06
	ENDOU	75.4613	2.79733	0.55011	5.08505	3.67534e-07	8.32754e-06
	CMTM7	945.912	-1.51333	0.298332	-5.07262	3.92372e-07	8.88011e-06
	PCSK1N	155.758	-2.76954	0.546276	-5.06985	3.9813e-07	9.0001e-06
	LCE3D	179.82	4.06398	0.801771	5.06875	4.00441e-07	9.03166e-06
	TLR2	1050.99	1.11865	0.220782	5.06678	4.0461e-07	9.11526e-06
	TRIM24	1537.45	-0.880055	0.173706	-5.06634	4.05531e-07	9.1256e-06
	TMEM59L	37.0616	-2.80684	0.554226	-5.06443	4.09623e-07	9.20719e-06
	TNXB	655.448	1.53978	0.304064	5.064	4.10554e-07	9.21762e-06
	IFI27	28402	1.39161	0.274871	5.0628	4.13146e-07	9.26528e-06
	RAB3B	22.2626	-2.77699	0.548749	-5.06057	4.17996e-07	9.36339e-06
	PRSS36	283.172	1.39903	0.276471	5.0603	4.18596e-07	9.3662e-06
	FBXO6	1329.49	1.01498	0.200609	5.0595	4.2035e-07	9.39479e-06
	CLIC2	749.557	1.68515	0.333199	5.05748	4.24828e-07	9.47143e-06
	FZD5	902.849	-1.15352	0.228072	-5.05772	4.24298e-07	9.47143e-06
	MT2A	20437.5	1.63987	0.324258	5.05731	4.25219e-07	9.47143e-06
	GBP4	4467.56	1.65263	0.326815	5.05677	4.26407e-07	9.4872e-06
	MCL1	25017.9	0.708009	0.140083	5.05422	4.3215e-07	9.60414e-06
	GYG1	2330.2	-0.73828	0.146086	-5.05375	4.33213e-07	9.61694e-06
	ERMN	26.8533	-1.43591	0.284147	-5.05342	4.33964e-07	9.62278e-06
	ZNF382	36.0548	-1.38819	0.274755	-5.05246	4.3616e-07	9.66063e-06
	CD7	911.099	1.5827	0.313436	5.04952	4.42917e-07	9.78671e-06
	EMX2OS	339.491	-2.50149	0.495397	-5.04945	4.43079e-07	9.78671e-06
	FLJ42289	80.0763	1.33901	0.265193	5.0492	4.43666e-07	9.78671e-06
	NHLRC4	25.0496	-1.51297	0.29965	-5.04913	4.43836e-07	9.78671e-06
	TCEA3	3141.97	1.16878	0.231494	5.04886	4.44444e-07	9.78917e-06
	ANGEL1	913.982	-0.685592	0.135919	-5.04411	4.55626e-07	1.00131e-05
	C19orf38	109.629	1.45477	0.288649	5.03994	4.65682e-07	1.02227e-05
	SCG3	12.0731	-3.21026	0.637183	-5.0382	4.69921e-07	1.02929e-05
	WDHD1	1724.49	0.655244	0.130172	5.03369	4.81138e-07	1.05269e-05
	MAP3K5	2234.79	0.880725	0.175045	5.03144	4.86822e-07	1.06395e-05
	IL17D	25.7809	-1.48282	0.294732	-5.03109	4.87702e-07	1.06428e-05
	SH3TC1	1747.52	1.11368	0.221366	5.03095	4.88051e-07	1.06428e-05
	PHF23	1881.94	-0.544891	0.10834	-5.02948	4.9182e-07	1.07131e-05
	NR5A2	105.596	-1.38221	0.274914	-5.02779	4.9616e-07	1.07957e-05
	SH2D2A	570.615	1.27955	0.254571	5.0263	5.00021e-07	1.08677e-05
	ZNF649	288.227	-1.22732	0.244375	-5.02227	5.10642e-07	1.10864e-05
	CMPK2	1199.16	1.3635	0.271585	5.02052	5.15311e-07	1.11754e-05
	UGDH	2451.71	-1.159	0.230904	-5.01938	5.18372e-07	1.12295e-05
	CAGE1	13.6173	2.04682	0.40787	5.01831	5.21274e-07	1.12702e-05
	STIL	1705.69	0.632596	0.126059	5.01827	5.21395e-07	1.12702e-05
	C6orf142	39.4426	2.57654	0.513591	5.01671	5.2563e-07	1.1337e-05
	DCST2	135.379	1.40685	0.280429	5.01679	5.2542e-07	1.1337e-05
	ALDH16A1	3703.71	0.652543	0.130117	5.01504	5.30227e-07	1.13923e-05
	PROM2	12226.5	1.22769	0.244806	5.01494	5.30505e-07	1.13923e-05
	REM2	46.6318	-0.926503	0.184741	-5.01514	5.29955e-07	1.13923e-05
	S100A8	119914	2.64651	0.52767	5.01545	5.29085e-07	1.13923e-05
	CDKN2C	3602.9	1.20846	0.240986	5.01465	5.31297e-07	1.13969e-05
	TMEM178	95.4081	-2.26401	0.451512	-5.01429	5.32293e-07	1.14059e-05
	C1orf170	293.42	1.43503	0.286444	5.00979	5.44882e-07	1.16629e-05
	SMO	1166.45	-1.5255	0.304645	-5.00746	5.51541e-07	1.17799e-05
	RTTN	927.193	0.704279	0.140684	5.0061	5.55432e-07	1.18374e-05
	PSMB8	8616.41	1.01968	0.203736	5.00492	5.58864e-07	1.18977e-05
	HLA-E	28064.3	0.951765	0.190303	5.00132	5.69382e-07	1.20529e-05
	HMSD	102.698	1.93974	0.387872	5.00097	5.70429e-07	1.20529e-05
	MX1	12605.3	1.44379	0.288672	5.00149	5.689e-07	1.20529e-05
	MYEF2	287.158	-2.41666	0.48323	-5.00106	5.70154e-07	1.20529e-05
	UBFD1	2811.31	-0.59401	0.11876	-5.00176	5.68092e-07	1.20529e-05
	DNMT3A	1678.33	-0.729047	0.145821	-4.99962	5.74443e-07	1.21247e-05
	SYT7	1398.57	-1.51545	0.303165	-4.99877	5.76969e-07	1.21651e-05
	SLPI	37718.7	1.79052	0.358371	4.99627	5.84493e-07	1.23105e-05
	BCOR	1876.53	-0.69323	0.138888	-4.99128	5.99812e-07	1.26063e-05
	ARHGEF1	6151.25	0.586155	0.117512	4.98804	6.09947e-07	1.28056e-05
	TFAP2C	2429.47	0.995387	0.199625	4.98629	6.15486e-07	1.29082e-05
	CIITA	1546.35	1.57657	0.316304	4.98436	6.21682e-07	1.30105e-05
	NXF3	24.0732	3.52196	0.706693	4.98373	6.23711e-07	1.30391e-05
	APBA2	239.846	-1.67503	0.336148	-4.98303	6.25968e-07	1.30725e-05
	FAM200A	378.795	-0.56473	0.113382	-4.98075	6.33371e-07	1.31904e-05
	GPR144	18.7717	2.73193	0.548506	4.98068	6.33622e-07	1.31904e-05
	NPTX1	75.2805	-2.5242	0.506763	-4.98102	6.32486e-07	1.31904e-05
	MIR155HG	89.4794	1.33446	0.267954	4.98017	6.35271e-07	1.32108e-05
	ARRDC2	2173.57	0.833174	0.167316	4.97965	6.36977e-07	1.32324e-05
	GDF9	25.4169	-0.915138	0.183857	-4.97746	6.44244e-07	1.33693e-05
	PSMB10	5835.79	1.17141	0.23546	4.97498	6.52542e-07	1.35272e-05
	TMEM71	228.137	1.81588	0.365041	4.97445	6.54347e-07	1.35504e-05
	SERPINB8	1540.1	1.01734	0.204642	4.9713	6.65071e-07	1.37551e-05
	SLC39A8	1831.51	-1.36659	0.274905	-4.97113	6.65628e-07	1.37551e-05
	FSD1	56.9721	-1.88475	0.379185	-4.97053	6.67715e-07	1.37634e-05
	KAT2A	3908.5	-0.71782	0.144425	-4.97021	6.68818e-07	1.37634e-05
	KCNH3	183.002	-2.35497	0.473794	-4.97046	6.67954e-07	1.37634e-05
	TMCO4	1978.45	0.830677	0.16713	4.97026	6.68647e-07	1.37634e-05
	CCDC141	10.5516	1.89071	0.380536	4.96853	6.74613e-07	1.38682e-05
	NUDT16L1	1160.02	-0.646487	0.130135	-4.96784	6.7704e-07	1.39036e-05
	RAB6A	7296.29	-0.598367	0.120585	-4.9622	6.96988e-07	1.42984e-05
	NPAS3	55.88	-2.14593	0.432738	-4.95897	7.0867e-07	1.4523e-05
	HSPA12A	255.974	-1.47982	0.298444	-4.95845	7.10587e-07	1.45471e-05
	NFYA	1876.57	-0.535829	0.108125	-4.95566	7.2085e-07	1.47267e-05
	TMEM184B	4299.5	-0.620451	0.125197	-4.95581	7.20286e-07	1.47267e-05
	C16orf46	75.7421	-0.791915	0.15981	-4.95535	7.21995e-07	1.47348e-05
	C8G	24.6539	1.86083	0.375536	4.95513	7.22835e-07	1.47367e-05
	KCNA6	12.5407	-1.97332	0.39836	-4.9536	7.28511e-07	1.48371e-05
	LOC284233	49.0583	2.2886	0.462219	4.95133	7.37077e-07	1.49806e-05
	SPHK2	853.75	-0.62049	0.125317	-4.95135	7.37015e-07	1.49806e-05
	STAT5A	2689.07	0.982487	0.198446	4.95089	7.38735e-07	1.49989e-05
	CABIN1	3439.18	-0.522134	0.10549	-4.94959	7.43701e-07	1.50842e-05
	DDX60	3107.55	1.30236	0.263153	4.94904	7.45818e-07	1.50961e-05
	ZMYM3	1805.43	-0.732989	0.148103	-4.94918	7.45258e-07	1.50961e-05
	KCNH8	28.1634	-3.04101	0.614534	-4.94848	7.47966e-07	1.51241e-05
	KBTBD10	16.3498	-1.34969	0.272867	-4.94634	7.56215e-07	1.52752e-05
	F3	9131.98	1.90146	0.384594	4.94408	7.65041e-07	1.54377e-05
	KLK9	188.883	3.45364	0.698851	4.94189	7.73694e-07	1.55964e-05
	TRIM34	352.166	0.855377	0.17314	4.94038	7.79717e-07	1.57018e-05
	CCNE2	1360.08	0.848891	0.171895	4.93843	7.87531e-07	1.58429e-05
	FABP3	206.796	-1.44457	0.292813	-4.93342	8.08018e-07	1.62385e-05
	ACAA2	1372.74	-1.34316	0.272318	-4.9323	8.12676e-07	1.63155e-05
	IPO4	2683.49	-0.653103	0.132458	-4.93066	8.19539e-07	1.64366e-05
	LARS2	1168.3	-0.634862	0.128871	-4.92633	8.37876e-07	1.67873e-05
	DCLK2	102.254	-1.42213	0.288714	-4.92574	8.40424e-07	1.68213e-05
	LOC728643	734.719	1.18072	0.239715	4.92553	8.41324e-07	1.68222e-05
	DOK5	32.2795	-2.21645	0.450089	-4.92446	8.45931e-07	1.68972e-05
	CTSW	614.64	1.70085	0.345405	4.92422	8.46996e-07	1.69014e-05
	IL1A	750.719	2.51614	0.511205	4.92197	8.56759e-07	1.70522e-05
	LINS1	816.137	0.563077	0.114407	4.92169	8.58013e-07	1.70522e-05
	SGTB	303.488	-0.700492	0.142325	-4.92179	8.57563e-07	1.70522e-05
	SOX4	6451.9	-0.971905	0.197467	-4.92186	8.57277e-07	1.70522e-05
	WARS	22803.7	1.49864	0.304536	4.92105	8.60825e-07	1.70909e-05
	GPX3	3907.64	-1.80537	0.366978	-4.91958	8.67319e-07	1.72026e-05
	INTS8	1983.19	-0.487003	0.0990018	-4.91914	8.69274e-07	1.7224e-05
	BEX5	73.9469	-2.33405	0.474555	-4.91838	8.7262e-07	1.7273e-05
	PER2	2073.82	0.970121	0.197319	4.91652	8.80955e-07	1.74205e-05
	SSTR5	47.2968	3.21715	0.654712	4.91384	8.93101e-07	1.7643e-05
	SLC7A11	1143.01	-2.07861	0.423143	-4.91231	9.00107e-07	1.77636e-05
	C19orf26	35.8741	-1.69145	0.34435	-4.912	9.01499e-07	1.77733e-05
	LIG3	1191.04	-0.536389	0.109281	-4.90834	9.18493e-07	1.80735e-05
	PRTG	32.0679	-2.28916	0.466469	-4.90743	9.22777e-07	1.81385e-05
	KLF5	20784	0.959858	0.195639	4.90628	9.28198e-07	1.82269e-05
	ANKRD32	733.261	0.708685	0.144464	4.90561	9.31352e-07	1.82638e-05
	STXBP6	229.908	-2.93156	0.597654	-4.90511	9.33772e-07	1.82817e-05
	OAS1	5593.25	1.19455	0.243656	4.9026	9.45777e-07	1.84984e-05
	WNT7B	2803.27	1.22139	0.24926	4.90005	9.58144e-07	1.87218e-05
	GGT3P	40.4938	-1.65712	0.338264	-4.89891	9.63722e-07	1.87935e-05
	PCOTH	68.2804	-1.35021	0.275649	-4.89829	9.66741e-07	1.88152e-05
	STAT1	21480.6	1.06376	0.217162	4.89846	9.65883e-07	1.88152e-05
	CATSPER1	16.1539	1.97106	0.402455	4.8976	9.70139e-07	1.88628e-05
	SCAP	4218.4	-0.547157	0.111765	-4.8956	9.80046e-07	1.90366e-05
	HOOK3	1835.67	-0.594604	0.12149	-4.89426	9.86773e-07	1.91484e-05
	IFI6	19405.4	1.65878	0.338937	4.89405	9.87817e-07	1.91499e-05
	GPR173	28.629	-2.00446	0.40959	-4.89383	9.88909e-07	1.91522e-05
	RAET1G	381.952	1.86732	0.381765	4.89127	1.00187e-06	1.93841e-05
	COX7A2L	4111.57	-0.486239	0.0994894	-4.88734	1.02206e-06	1.97555e-05
	KPNA7	38.5647	1.94581	0.398179	4.88677	1.02503e-06	1.97936e-05
	BRSK1	135.503	-1.90809	0.390537	-4.88582	1.03e-06	1.987e-05
	KRT74	21.7507	-2.13089	0.436215	-4.88494	1.03459e-06	1.99391e-05
	CYTL1	35.0161	-1.97817	0.404992	-4.88447	1.0371e-06	1.9968e-05
	RPA2	4912.75	0.626481	0.128314	4.8824	1.04803e-06	2.01587e-05
	APOBEC3H	46.6275	1.40263	0.287357	4.88113	1.05478e-06	2.02688e-05
	BRIP1	633.627	0.946605	0.193949	4.88068	1.05718e-06	2.02953e-05
	SERPINB7	1065.92	2.32491	0.476534	4.87879	1.06741e-06	2.04517e-05
	SERPINB5	14774.1	1.80035	0.36927	4.87542	1.08575e-06	2.0783e-05
	PGLYRP4	194.283	2.37194	0.486608	4.87443	1.09122e-06	2.08675e-05
	NBPF1	949.964	-0.75842	0.155639	-4.87294	1.09947e-06	2.10049e-05
	VKORC1L1	2150.56	-0.48245	0.0990814	-4.86923	1.12035e-06	2.13625e-05
	WISP2	214.411	2.19021	0.449791	4.8694	1.11936e-06	2.13625e-05
	CLEC10A	178.751	1.91772	0.393893	4.86864	1.12371e-06	2.14059e-05
	GPR82	22.1485	1.45347	0.298585	4.86784	1.12824e-06	2.14713e-05
	LOC100128191	494.784	0.827907	0.170129	4.86636	1.1367e-06	2.16116e-05
	TNNT3	111.913	2.95927	0.608211	4.86552	1.14155e-06	2.16829e-05
	ADARB2	35.1387	3.09484	0.636174	4.86477	1.14592e-06	2.17449e-05
	IGFALS	117.193	2.8669	0.589383	4.86424	1.14895e-06	2.17607e-05
	TNFRSF11B	235.711	-2.44579	0.502803	-4.8643	1.1486e-06	2.17607e-05
	KIAA1919	173.917	-0.727386	0.149561	-4.86348	1.15341e-06	2.18242e-05
	KNDC1	105.671	2.5098	0.516203	4.86204	1.1618e-06	2.1937e-05
	UNC119B	1941.47	-0.764816	0.157308	-4.86189	1.16271e-06	2.1937e-05
	ZNF43	206.912	-1.73698	0.35725	-4.86208	1.16158e-06	2.1937e-05
	SND1	8751.87	-0.506817	0.104273	-4.86047	1.17106e-06	2.20734e-05
	RPL7	3054.65	-0.746095	0.153518	-4.85998	1.17395e-06	2.21067e-05
	RAB6C	129.21	-0.831813	0.171233	-4.85778	1.18709e-06	2.23329e-05
	PRKCB	287.974	1.4468	0.297862	4.85729	1.19e-06	2.23664e-05
	SPTB	424.847	-1.13292	0.233498	-4.85194	1.2226e-06	2.29353e-05
	CD1A	286.744	2.29092	0.472314	4.85042	1.23202e-06	2.30703e-05
	IPW	352.129	-1.68011	0.346386	-4.8504	1.23213e-06	2.30703e-05
	PYY2	141.056	2.70603	0.558671	4.84368	1.27455e-06	2.3842e-05
	NF2	2179.26	-0.513389	0.106009	-4.84287	1.2798e-06	2.39175e-05
	TCN1	1317.42	2.96538	0.612642	4.84032	1.29632e-06	2.41803e-05
	KLK6	1032.35	2.76413	0.571299	4.83833	1.30934e-06	2.43811e-05
	PAPD5	811.925	-0.566949	0.117179	-4.8383	1.30955e-06	2.43811e-05
	CLIP1	6209.73	0.769317	0.159062	4.83658	1.32092e-06	2.45551e-05
	TLE6	78.4716	-1.99316	0.412106	-4.83651	1.32138e-06	2.45551e-05
	MOAP1	1204.82	-0.730809	0.151109	-4.83631	1.3227e-06	2.45564e-05
	TMOD3	5554.44	0.723135	0.149705	4.8304	1.36261e-06	2.52605e-05
	VSIG8	49.8445	-2.46303	0.509911	-4.83031	1.36318e-06	2.52605e-05
	TMED4	1851.63	-0.555258	0.11497	-4.82961	1.36802e-06	2.53263e-05
	CLECL1	22.6826	1.62541	0.336565	4.8294	1.36942e-06	2.53285e-05
	PHF19	2800.59	0.626499	0.129845	4.82499	1.40009e-06	2.58714e-05
	METTL2B	596.134	-0.551123	0.114275	-4.8228	1.4156e-06	2.61336e-05
	C14orf162	73.69	2.04996	0.425122	4.82205	1.42092e-06	2.62073e-05
	DNAJC9	4288.09	0.470849	0.0977332	4.8177	1.45225e-06	2.67374e-05
	TBX6	441.938	1.33479	0.27706	4.81768	1.45237e-06	2.67374e-05
	QPCT	527.696	-1.6608	0.344749	-4.81742	1.45428e-06	2.67476e-05
	MAP9	183.986	-1.98604	0.412532	-4.81428	1.47734e-06	2.71466e-05
	PCDHA1	21.8574	-3.13124	0.650464	-4.81385	1.48051e-06	2.71794e-05
	SYNE2	10248.3	0.741635	0.154144	4.8113	1.49952e-06	2.75029e-05
	ARRDC5	11.0024	1.46413	0.304367	4.81042	1.50616e-06	2.7599e-05
	CMAH	791.721	1.85543	0.385763	4.80976	1.5111e-06	2.76381e-05
	PNLIPRP3	26.2968	5.71164	1.18751	4.80977	1.51103e-06	2.76381e-05
	RHOQ	1948.64	-0.708998	0.147499	-4.80679	1.53373e-06	2.80262e-05
	GNLY	1370.96	1.92457	0.400415	4.80642	1.53653e-06	2.80513e-05
	C8orf34	10.79	-2.78306	0.57941	-4.80327	1.56095e-06	2.84445e-05
	PANK1	445.069	-0.892787	0.18587	-4.80328	1.56088e-06	2.84445e-05
	DOK6	19.8698	-1.66435	0.346634	-4.80147	1.57503e-06	2.86745e-05
	CKLF	1520.76	0.670287	0.139687	4.7985	1.59855e-06	2.90759e-05
	CYP4F8	17.5969	3.69798	0.770748	4.79791	1.60333e-06	2.9136e-05
	FKBP5	3944.67	1.02641	0.21405	4.79519	1.6252e-06	2.95062e-05
	SMTNL2	59.4779	-2.80104	0.584333	-4.79357	1.63843e-06	2.97191e-05
	ARHGEF33	181.418	1.27061	0.265106	4.79283	1.64444e-06	2.98008e-05
	BLZF1	1470.21	0.638005	0.133189	4.79022	1.66599e-06	3.01635e-05
	C8orf38	526.962	-0.57881	0.120914	-4.78694	1.69346e-06	3.06047e-05
	FBXO10	389.001	-0.715451	0.149459	-4.78695	1.69337e-06	3.06047e-05
	ZNF589	705.439	-0.773686	0.161637	-4.78657	1.69655e-06	3.06179e-05
	NLN	630.713	-0.820574	0.171443	-4.78627	1.69911e-06	3.06227e-05
	ITPKC	6259.49	1.06295	0.2221	4.78592	1.70203e-06	3.06473e-05
	HCG22	26.9466	3.2195	0.672771	4.78544	1.70616e-06	3.06938e-05
	HES1	5877.22	0.830431	0.173551	4.78494	1.7104e-06	3.0742e-05
	IL15RA	1075.37	1.00911	0.211019	4.78205	1.73513e-06	3.11438e-05
	PLA2G12A	1257.01	-0.500532	0.104671	-4.78196	1.73591e-06	3.11438e-05
	ADSL	2399.89	-0.569188	0.119047	-4.78121	1.74241e-06	3.12182e-05
	FKBP9	5119.86	-0.684891	0.143249	-4.78112	1.74322e-06	3.12182e-05
	ICAM4	251.501	2.1882	0.457713	4.78073	1.74664e-06	3.1251e-05
	SLC9A3	236.267	2.63807	0.551894	4.78002	1.75275e-06	3.1332e-05
	KNTC1	2955.7	0.54237	0.113479	4.77946	1.75769e-06	3.13919e-05
	NFATC1	852.977	1.0825	0.226644	4.77623	1.78616e-06	3.18716e-05
	RSPO4	46.169	-2.93353	0.614224	-4.77598	1.78832e-06	3.18811e-05
	ELOVL3	178.008	1.81341	0.379941	4.77287	1.81617e-06	3.23485e-05
	ALOX12B	308.627	2.73198	0.572466	4.7723	1.82133e-06	3.24112e-05
	GJA9	44.6696	1.07575	0.225454	4.77147	1.82883e-06	3.25154e-05
	DUOXA1	1553.89	1.54726	0.324329	4.77063	1.83646e-06	3.26216e-05
	PRAME	997.401	-3.37494	0.707852	-4.76786	1.86189e-06	3.30435e-05
	MBNL1	7616.91	0.51539	0.108106	4.76744	1.86584e-06	3.30838e-05
	INHBB	554.229	-1.97752	0.415262	-4.7621	1.91589e-06	3.39103e-05
	ACOX2	57.3148	-1.87804	0.394623	-4.75909	1.94471e-06	3.43897e-05
	C13orf27	1009.89	0.677464	0.142366	4.7586	1.94943e-06	3.44422e-05
	ZMYND15	268.539	1.17096	0.24615	4.75711	1.96385e-06	3.46659e-05
	ALPK2	122.333	-2.01719	0.424055	-4.75689	1.96595e-06	3.4672e-05
	BCORL1	813.61	-0.78806	0.165675	-4.75667	1.96816e-06	3.46801e-05
	BRD7	3454.33	-0.467944	0.0984594	-4.75266	2.00754e-06	3.53423e-05
	LTB4R2	709.995	1.29424	0.272334	4.7524	2.01016e-06	3.53569e-05
	CDCA4	3271.88	0.642052	0.135112	4.75201	2.01403e-06	3.53934e-05
	SORBS1	538.511	-1.42476	0.299851	-4.75157	2.01846e-06	3.54398e-05
	CRISPLD1	184.696	-2.31768	0.487802	-4.75127	2.02146e-06	3.54609e-05
	C9orf86	6761.95	-0.537208	0.113072	-4.75102	2.02396e-06	3.54732e-05
	ARHGAP10	790.106	0.890079	0.187355	4.75075	2.02659e-06	3.54878e-05
	TMIGD2	56.8512	1.86168	0.391901	4.75037	2.03047e-06	3.55242e-05
	HIC2	382.935	-0.860829	0.181231	-4.7499	2.03521e-06	3.55756e-05
	PCNA	15733.4	0.623503	0.131273	4.74968	2.03742e-06	3.55828e-05
	MYOZ1	17.9274	-1.79326	0.377575	-4.74942	2.03999e-06	3.5596e-05
	LDB2	260.09	-1.13706	0.239501	-4.7476	2.0584e-06	3.58856e-05
	DPYSL4	79.4258	-2.02171	0.425975	-4.74609	2.07389e-06	3.61238e-05
	THUMPD3	1765.84	-0.482496	0.101725	-4.74313	2.10442e-06	3.66233e-05
	APOL6	5310.62	0.986791	0.208196	4.73972	2.14011e-06	3.72115e-05
	CKMT2	32.4627	-2.41602	0.509827	-4.7389	2.14885e-06	3.73307e-05
	LOC150786	78.8655	-0.742521	0.156833	-4.73446	2.19639e-06	3.81229e-05
	DKK4	27.3043	-2.71819	0.57425	-4.73346	2.20723e-06	3.82775e-05
	C9orf169	567.345	1.88046	0.397352	4.73247	2.21805e-06	3.83976e-05
	MPP3	270.543	0.990568	0.209306	4.73264	2.21616e-06	3.83976e-05
	FKBP10	3981.05	-1.56171	0.330161	-4.73014	2.24362e-06	3.87052e-05
	LRRC8C	1057.99	0.860639	0.181939	4.73038	2.24101e-06	3.87052e-05
	TMEM200C	18.4736	-2.5638	0.541987	-4.73038	2.24105e-06	3.87052e-05
	VPS54	1384.2	-0.50044	0.105798	-4.73014	2.24366e-06	3.87052e-05
	NAPA	8210.86	0.590572	0.124951	4.72644	2.28495e-06	3.93829e-05
	SLC4A7	870.513	-0.978742	0.207086	-4.72626	2.28698e-06	3.93836e-05
	NELL2	651	-2.1548	0.456031	-4.72513	2.29968e-06	3.95677e-05
	CXCL6	925.289	2.52275	0.534009	4.72417	2.31062e-06	3.97214e-05
	IGFBP2	9224.7	-1.8699	0.395842	-4.72385	2.31419e-06	3.97481e-05
	CD207	308.873	2.15274	0.456129	4.71958	2.36327e-06	4.05557e-05
	YIPF3	5395.1	-0.470082	0.0996681	-4.71648	2.39964e-06	4.11442e-05
	FAM92A1	353.283	-1.07767	0.228502	-4.71623	2.40255e-06	4.11583e-05
	KIAA1191	4161.3	-0.458121	0.0971606	-4.71509	2.41609e-06	4.13544e-05
	FAM136A	2873.64	-0.556581	0.118065	-4.71418	2.42682e-06	4.15019e-05
	OLR1	863.963	2.07394	0.439999	4.7135	2.43502e-06	4.16061e-05
	C20orf132	30.7771	-1.18561	0.251561	-4.71301	2.4408e-06	4.16689e-05
	RIN1	1790.52	1.11066	0.235816	4.70988	2.47862e-06	4.2278e-05
	WDR87	51.6228	4.11113	0.873076	4.70879	2.49188e-06	4.24673e-05
	PLD2	2514.59	0.73235	0.155767	4.70156	2.58176e-06	4.39612e-05
	CLTB	10440.7	1.00373	0.213513	4.70103	2.58853e-06	4.40385e-05
	BZRAP1	887.732	-1.36865	0.291264	-4.69901	2.61425e-06	4.44273e-05
	GNA15	5260.32	1.20858	0.257205	4.69888	2.61589e-06	4.44273e-05
	SIDT1	500.045	1.4984	0.318937	4.69811	2.62574e-06	4.45563e-05
	CLCA3P	28.1191	2.56429	0.545928	4.69713	2.63849e-06	4.47341e-05
	ZNF85	89.5738	-1.63768	0.348728	-4.69616	2.651e-06	4.49077e-05
	DUSP5	3092.48	1.36387	0.290445	4.69579	2.65572e-06	4.49492e-05
	KCNH4	16.8227	1.91662	0.408191	4.6954	2.66089e-06	4.49981e-05
	TNIP3	104.509	1.99925	0.425907	4.69409	2.67791e-06	4.5247e-05
	EPB41L5	600.945	-0.855041	0.182202	-4.69283	2.69452e-06	4.54887e-05
	NEURL1B	5038.14	0.970618	0.206892	4.69143	2.71305e-06	4.57624e-05
	DUSP23	2471.94	0.844192	0.180008	4.68976	2.73528e-06	4.6098e-05
	RPL3	67382.8	-0.619854	0.13223	-4.68769	2.76312e-06	4.64879e-05
	PCDHGB1	32.5137	-2.4521	0.523332	-4.68556	2.79193e-06	4.69324e-05
	KCNK7	134.733	1.78936	0.382043	4.68366	2.81791e-06	4.73154e-05
	ZNF277	691.73	-0.509698	0.108827	-4.68355	2.81951e-06	4.73154e-05
	KCNK1	2308.92	0.936482	0.199972	4.68307	2.82609e-06	4.73856e-05
	FAM46B	2137.54	1.47996	0.316073	4.68235	2.83604e-06	4.74719e-05
	KLHDC9	142.738	-1.50787	0.322031	-4.68238	2.83565e-06	4.74719e-05
	B3GALNT2	2137.05	-0.508102	0.108563	-4.68024	2.86538e-06	4.79223e-05
	C19orf33	7428.67	1.57936	0.337542	4.67901	2.88265e-06	4.81702e-05
	SLC16A8	163.487	1.51576	0.324267	4.67442	2.94784e-06	4.9218e-05
	SLC1A5	17262.7	-0.858943	0.183892	-4.67091	2.99866e-06	5.00241e-05
	RSAD1	1195.7	-0.571962	0.122465	-4.67042	3.00583e-06	5.01014e-05
	TRRAP	3391.01	-0.549262	0.117612	-4.67012	3.01028e-06	5.01148e-05
	ZNF267	949.238	0.510604	0.109337	4.67002	3.01171e-06	5.01148e-05
	RSAD2	1959.16	1.62654	0.348375	4.66894	3.02759e-06	5.03365e-05
	KIAA1462	499.127	-1.17733	0.252311	-4.66618	3.06849e-06	5.09736e-05
	SUSD3	278.539	-1.35323	0.290155	-4.66382	3.10388e-06	5.14316e-05
	ENSA	14191.8	0.540225	0.115875	4.66212	3.12967e-06	5.18155e-05
	LAIR2	22.2897	2.21354	0.475097	4.65913	3.17545e-06	5.24853e-05
	C8orf44	69.4555	-0.658007	0.141292	-4.65709	3.20718e-06	5.29654e-05
	TPBG	3410.88	0.845517	0.181622	4.65538	3.23386e-06	5.33613e-05
	CLCNKA	15.575	-2.0165	0.433513	-4.65154	3.29459e-06	5.4318e-05
	SLC25A38	1481.69	-0.61363	0.131943	-4.65073	3.30759e-06	5.44868e-05
	C17orf39	677.281	-0.534896	0.115055	-4.64903	3.33496e-06	5.48919e-05
	TRIM47	4070.46	0.853298	0.183591	4.64782	3.3546e-06	5.51692e-05
	ALDH1B1	1556.76	-0.974373	0.209698	-4.64655	3.37537e-06	5.54212e-05
	C1orf59	1412.23	0.795575	0.171219	4.64654	3.37554e-06	5.54212e-05
	DHCR24	29902.4	0.817535	0.175968	4.64593	3.3855e-06	5.55385e-05
	E2F8	1118.43	0.906928	0.195267	4.64455	3.40813e-06	5.58633e-05
	XRN1	3111.1	0.679277	0.146279	4.6437	3.42218e-06	5.60471e-05
	MEN1	2416.65	-0.397331	0.0856003	-4.64171	3.45543e-06	5.65447e-05
	CYLD	2723.55	0.617716	0.133099	4.64103	3.46676e-06	5.66831e-05
	BTN3A3	1611.06	1.07901	0.232556	4.63977	3.48797e-06	5.69827e-05
	PPID	1812.72	-0.486272	0.104852	-4.63768	3.52337e-06	5.74264e-05
	STRN3	1697.64	-0.654171	0.141056	-4.63767	3.52364e-06	5.74264e-05
	LRRC16B	76.7576	-1.44564	0.31179	-4.6366	3.54188e-06	5.76725e-05
	SMOC2	643.931	-1.67389	0.361083	-4.63574	3.55658e-06	5.7864e-05
	C13orf18	160.934	-1.34139	0.289382	-4.63536	3.56315e-06	5.79232e-05
	BCL6	3365.35	0.786996	0.16983	4.63402	3.58624e-06	5.82148e-05
	S100A1	314.693	-1.99182	0.429829	-4.63398	3.58698e-06	5.82148e-05
	SERPINI1	262.391	-1.36707	0.295095	-4.63265	3.61018e-06	5.8543e-05
	INTS7	2063.85	0.479003	0.103402	4.63244	3.61383e-06	5.85541e-05
	HLA-DQA2	1327.19	1.78189	0.384715	4.63171	3.62652e-06	5.86207e-05
	SACM1L	1638.75	-0.46775	0.100982	-4.632	3.62152e-06	5.86207e-05
	TUBB3	3344.12	-1.44109	0.311137	-4.63169	3.62685e-06	5.86207e-05
	SFRS13B	69.2116	-1.62546	0.351393	-4.62577	3.73215e-06	6.01748e-05
	HIST1H1C	5543.28	1.44208	0.311778	4.62536	3.73946e-06	6.02434e-05
	FABP5L3	25.2792	2.05612	0.444556	4.62512	3.74388e-06	6.02655e-05
	NEB	92.8066	-1.71827	0.371579	-4.62424	3.75978e-06	6.04721e-05
	POLD1	4463.28	0.623787	0.134904	4.62394	3.76521e-06	6.05101e-05
	HAUS5	2133.78	0.593534	0.128386	4.62303	3.78177e-06	6.06964e-05
	LBP	31.1072	3.97036	0.858847	4.6229	3.7842e-06	6.06964e-05
	ORAI2	1303.98	-0.913001	0.197514	-4.62246	3.79218e-06	6.06964e-05
	SHF	232.514	-1.32677	0.287026	-4.62248	3.79171e-06	6.06964e-05
	STARD5	916.521	1.28926	0.278903	4.62262	3.78932e-06	6.06964e-05
	CD247	435.832	1.33658	0.289175	4.62206	3.79948e-06	6.0764e-05
	RGS1	2519.85	1.49377	0.32339	4.61911	3.85394e-06	6.15579e-05
	RWDD2A	177.601	-0.755404	0.163542	-4.61903	3.85536e-06	6.15579e-05
	PTK2B	2631.59	0.811838	0.175781	4.61847	3.86574e-06	6.16688e-05
	UAP1	2981.1	0.648547	0.140429	4.61832	3.86856e-06	6.16688e-05
	GCNT3	913.679	2.45405	0.531414	4.61795	3.87545e-06	6.17288e-05
	ALS2CL	4123.12	1.17688	0.254912	4.61678	3.89734e-06	6.19775e-05
	DHRS9	385.652	2.14494	0.464582	4.61694	3.89445e-06	6.19775e-05
	NEUROG2	10.1933	-2.59152	0.561693	-4.61377	3.95434e-06	6.27826e-05
	TGM5	171.082	2.29229	0.496949	4.61273	3.97407e-06	6.30452e-05
	WDR12	1115.71	-0.569567	0.123503	-4.61176	3.99278e-06	6.32911e-05
	FOSL2	7300.64	0.776064	0.168288	4.61152	3.99734e-06	6.33126e-05
	TSC22D3	5385.39	1.11934	0.24278	4.61052	4.01656e-06	6.3566e-05
	ADSSL1	838.718	1.34618	0.292082	4.60893	4.04747e-06	6.40039e-05
	MMP10	1801.77	2.58937	0.561858	4.60858	4.05421e-06	6.4059e-05
	HCFC2	561.519	0.534311	0.116049	4.60418	4.14085e-06	6.53758e-05
	RHEBL1	188.708	0.905341	0.196676	4.60321	4.16023e-06	6.56292e-05
	ITIH4	311.043	1.61852	0.351664	4.60246	4.17522e-06	6.58131e-05
	ADAMTS18	66.3319	-3.1332	0.681046	-4.60058	4.21316e-06	6.63581e-05
	LOC284023	546.997	0.740805	0.161034	4.60031	4.21853e-06	6.63897e-05
	VHL	1666.05	-0.72993	0.158723	-4.59877	4.24993e-06	6.68305e-05
	SAMD9	4463.15	1.38285	0.300821	4.59692	4.28786e-06	6.73198e-05
	ZFP36L1	22918	0.76506	0.166428	4.59695	4.28726e-06	6.73198e-05
	GLT25D2	129.662	-2.053	0.446688	-4.59605	4.30576e-06	6.7547e-05
	IFT88	386.291	-0.740308	0.161093	-4.59552	4.31661e-06	6.76635e-05
	CDH2	433.261	-2.3027	0.501358	-4.59294	4.37052e-06	6.83713e-05
	ZNF746	946.658	-0.466598	0.101592	-4.59286	4.37216e-06	6.83713e-05
	DCLK1	122.585	-1.92283	0.418701	-4.59236	4.38253e-06	6.839e-05
	EML2	3642.42	0.747996	0.162872	4.59254	4.37891e-06	6.839e-05
	POR	5670.94	-0.720817	0.156962	-4.59231	4.38375e-06	6.839e-05
	TLE1	2088.66	-0.719436	0.156682	-4.59171	4.39632e-06	6.85319e-05
	SPRY2	879.972	-1.2656	0.275637	-4.59153	4.40014e-06	6.85373e-05
	OGDHL	224.436	-2.70079	0.588234	-4.59136	4.40376e-06	6.85396e-05
	TMEM192	668.358	-0.638191	0.139017	-4.59074	4.41686e-06	6.86894e-05
	ST13	8914.39	-0.443116	0.0965835	-4.5879	4.47721e-06	6.9573e-05
	ALOXE3	184.458	2.15779	0.470391	4.58722	4.49177e-06	6.97443e-05
	CLIP3	378.567	-1.25054	0.272716	-4.58551	4.52884e-06	7.01544e-05
	GPR171	127.928	1.59267	0.347323	4.58556	4.52782e-06	7.01544e-05
	KCNK6	1528.39	1.08174	0.235903	4.58553	4.52835e-06	7.01544e-05
	TMEM51	2199.84	0.703705	0.153589	4.58172	4.61159e-06	7.13242e-05
	ARSI	752.052	1.87966	0.410313	4.58103	4.62702e-06	7.15069e-05
	SLC12A2	2002.09	-1.32783	0.289886	-4.58051	4.63841e-06	7.16268e-05
	DENND2D	1993.84	0.581536	0.126968	4.58016	4.64619e-06	7.16909e-05
	SOD3	588.083	-1.31161	0.286383	-4.5799	4.65192e-06	7.17232e-05
	CSF3	409.062	2.63064	0.57446	4.57933	4.66459e-06	7.18102e-05
	SFRP5	20.7049	-3.85905	0.842712	-4.57932	4.66484e-06	7.18102e-05
	HLA-DMA	5453.64	1.32531	0.289489	4.5781	4.6921e-06	7.21735e-05
	ZNF627	572.504	-0.617995	0.134995	-4.5779	4.69667e-06	7.21875e-05
	MLLT6	8027.07	-0.560836	0.122551	-4.57637	4.73123e-06	7.26621e-05
	MAFG	1843.13	-0.683731	0.149415	-4.57606	4.73826e-06	7.27135e-05
	S100B	349.619	1.71834	0.375602	4.57491	4.76431e-06	7.29998e-05
	ARPC5	13605	0.440469	0.0962851	4.57463	4.77053e-06	7.30383e-05
	LSAMP	41.4348	-1.75182	0.382965	-4.57435	4.77693e-06	7.30796e-05
	EDA2R	31.8339	-1.72284	0.376749	-4.57291	4.80996e-06	7.35279e-05
	ANO7	66.6734	-1.25952	0.275468	-4.57229	4.82415e-06	7.36877e-05
	SYCE1	31.6271	4.30583	0.941925	4.57131	4.84686e-06	7.39774e-05
	MGC29506	1195.32	1.98899	0.435139	4.57092	4.85585e-06	7.40001e-05
	ZKSCAN5	704.858	-0.367756	0.0804536	-4.57104	4.85315e-06	7.40001e-05
	ISG15	12146.7	1.50609	0.329535	4.57036	4.86891e-06	7.41419e-05
	PLSCR4	1048.21	1.19775	0.262216	4.56778	4.92911e-06	7.50007e-05
	ZNF419	217.45	-1.323	0.28971	-4.56664	4.95605e-06	7.53525e-05
	FBN2	1196.88	-2.498	0.547056	-4.56626	4.96491e-06	7.53712e-05
	HCN3	494.577	0.776494	0.17005	4.56627	4.96471e-06	7.53712e-05
	BBS5	260.164	-0.876106	0.191921	-4.56494	4.99647e-06	7.57337e-05
	IGSF11	36.0926	-2.38635	0.522746	-4.56503	4.99433e-06	7.57337e-05
	PRR7	198.276	-1.03286	0.226427	-4.56158	5.0771e-06	7.68969e-05
	CD1C	85.4496	1.81887	0.398787	4.56102	5.09061e-06	7.70423e-05
	FAM118B	552.07	-0.656263	0.143905	-4.5604	5.10552e-06	7.71632e-05
	PSORS1C3	25.4547	2.63494	0.577791	4.56037	5.10642e-06	7.71632e-05
	MOV10L1	142.624	2.47983	0.543815	4.56005	5.11409e-06	7.722e-05
	LCN12	70.2849	-1.91625	0.420312	-4.5591	5.13729e-06	7.7511e-05
	MAPK6	4948.71	0.776151	0.170303	4.55747	5.17728e-06	7.80547e-05
	ABCB1	137.657	-1.4248	0.312668	-4.5569	5.19141e-06	7.82081e-05
	ANXA8	15221.6	1.86271	0.408844	4.55603	5.21288e-06	7.84295e-05
	SNX1	5568.06	0.378433	0.0830629	4.55599	5.21406e-06	7.84295e-05
	CYP27B1	354.798	1.12252	0.246463	4.55449	5.25124e-06	7.89286e-05
	HLA-DPA1	14387.7	1.40122	0.307875	4.55127	5.33219e-06	8.00843e-05
	LRRC27	246.902	-0.847355	0.18622	-4.5503	5.35696e-06	8.03951e-05
	GPR125	1482.15	-0.997213	0.219226	-4.54878	5.39576e-06	8.08396e-05
	KIF19	16.3474	-1.72684	0.379664	-4.54834	5.40706e-06	8.08396e-05
	STK40	2495.85	-0.526731	0.115793	-4.54889	5.39304e-06	8.08396e-05
	ZNF280B	75.4899	-2.0281	0.445885	-4.54848	5.40355e-06	8.08396e-05
	UBR7	3277.34	0.521411	0.114652	4.54775	5.42215e-06	8.10039e-05
	ELP4	676.67	0.536193	0.117926	4.54685	5.44552e-06	8.12915e-05
	C17orf96	639.675	-1.0803	0.237608	-4.54654	5.45342e-06	8.13479e-05
	IFI44L	3331.97	1.58843	0.349386	4.54635	5.45832e-06	8.13595e-05
	KLRK1	359.021	1.52385	0.33541	4.54324	5.53962e-06	8.2509e-05
	USP15	2600.37	0.472078	0.103993	4.53954	5.63781e-06	8.37817e-05
	FBRSL1	1599.76	-0.576344	0.12704	-4.53672	5.71357e-06	8.478e-05
	C3	21231.4	1.80839	0.39863	4.53651	5.71922e-06	8.48e-05
	BMP3	350.779	2.96277	0.653279	4.53523	5.75414e-06	8.52536e-05
	ATAD2	5493.36	0.633107	0.13963	4.53419	5.7826e-06	8.56111e-05
	DSG1	388.319	3.40097	0.750137	4.53379	5.79333e-06	8.57057e-05
	DHX37	1683.06	-0.437247	0.096495	-4.53129	5.86239e-06	8.66623e-05
	GBP3	2478.33	1.04041	0.229698	4.52947	5.91328e-06	8.73492e-05
	RNASEL	960.584	0.779345	0.172075	4.52911	5.92329e-06	8.74316e-05
	ITGA3	17836	1.24317	0.27456	4.52785	5.95862e-06	8.78875e-05
	ASPG	276.343	2.2438	0.49563	4.52717	5.9779e-06	8.8106e-05
	MAVS	4350.18	-0.558831	0.123465	-4.52622	6.00467e-06	8.84344e-05
	HLA-G	497.462	1.58679	0.350682	4.52487	6.04313e-06	8.89345e-05
	TUBB4	257.94	-0.954172	0.210887	-4.52457	6.0517e-06	8.89942e-05
	AKR1C1	2507.72	2.08256	0.460611	4.52129	6.1464e-06	9.01853e-05
	CGB8	10.8975	3.23387	0.715245	4.52135	6.1446e-06	9.01853e-05
	CD38	224.714	1.56657	0.346517	4.5209	6.15784e-06	9.02291e-05
	LPAL2	15.6195	1.39971	0.309611	4.52087	6.15853e-06	9.02291e-05
	POM121C	1811.6	-0.437747	0.0968921	-4.51788	6.24614e-06	9.14447e-05
	LOC100128640	39.3094	-1.002	0.221968	-4.51417	6.35654e-06	9.29921e-05
	FANCI	5046.34	0.493241	0.10936	4.51025	6.47528e-06	9.46207e-05
	HEATR3	687.281	-0.588552	0.130494	-4.51017	6.47746e-06	9.46207e-05
	LRP6	1354.92	-0.754812	0.167383	-4.50949	6.49844e-06	9.47693e-05
	LTF	2567.74	2.98699	0.662357	4.50963	6.49408e-06	9.47693e-05
	ZFP36	12975	1.21424	0.269271	4.50937	6.50203e-06	9.47693e-05
	HMGXB3	2403.39	-0.422468	0.0937429	-4.50666	6.58548e-06	9.59066e-05
	POU5F1B	49.7503	-1.35804	0.30135	-4.50653	6.58978e-06	9.59066e-05
	HDAC9	340.444	-1.47323	0.327082	-4.50415	6.66377e-06	9.69119e-05
	C4orf36	35.2856	1.01993	0.226454	4.50392	6.67108e-06	9.69468e-05
	PPIL5	1020.04	0.47589	0.105693	4.50258	6.71334e-06	9.74891e-05
	SNORD116-28	17.4965	-1.8965	0.421277	-4.5018	6.73801e-06	9.77755e-05
	HLA-DRB1	19303.3	1.54387	0.343014	4.50089	6.76701e-06	9.81241e-05
	YARS2	967.506	-0.485427	0.108068	-4.49185	7.06073e-06	0.000102158
	FCER1A	110.135	2.18865	0.487404	4.49043	7.1078e-06	0.000102726
	SBNO2	7462.96	0.684234	0.152379	4.49036	7.11042e-06	0.000102726
	MEGF8	2387.71	-0.670011	0.149241	-4.48947	7.14016e-06	0.000103081
	PLEKHA8	201.875	-0.661671	0.147407	-4.48872	7.16513e-06	0.000103365
	ODF3L1	43.0801	1.59671	0.356057	4.48441	7.31152e-06	0.000105361
	STK33	62.9991	-2.11505	0.471653	-4.48434	7.31414e-06	0.000105361
	ETS2	17492.8	1.0514	0.234513	4.48336	7.34784e-06	0.000105769
	PCBP4	1490.35	-0.734562	0.163859	-4.4829	7.3635e-06	0.000105917
	HCST	451.143	1.38551	0.309237	4.4804	7.45037e-06	0.000107011
	SYNM	1147.89	1.09486	0.244363	4.48046	7.44809e-06	0.000107011
	CCL22	413.495	1.44075	0.321621	4.47966	7.47614e-06	0.000107303
	EDN2	1935.76	2.09151	0.467075	4.4779	7.53812e-06	0.000108035
	C1orf14	61.5484	4.00196	0.893821	4.47736	7.55717e-06	0.00010823
	LST1	385.086	1.32815	0.296694	4.47651	7.58731e-06	0.000108583
	LOC100190939	224.656	-0.682352	0.152444	-4.47608	7.60244e-06	0.00010872
	SDC1	54372.8	0.983124	0.219649	4.47589	7.60951e-06	0.000108743
	EFEMP2	1134.16	-1.21305	0.271138	-4.47392	7.67987e-06	0.000109669
	PIK3CD	1222.6	0.915313	0.204611	4.47344	7.69729e-06	0.000109838
	CD79A	424.243	1.82627	0.408297	4.47291	7.71631e-06	0.000109973
	PTCD3	2634.34	-0.417638	0.0933715	-4.47286	7.71791e-06	0.000109973
	CRYL1	842.397	-1.01157	0.226178	-4.47245	7.73291e-06	0.000110028
	ABCF2	3253.41	-0.493594	0.110398	-4.47104	7.78418e-06	0.000110598
	PLK1S1	766.925	-0.841253	0.188216	-4.46961	7.83633e-06	0.00011123
	C2CD4D	72.3934	1.05555	0.236209	4.46871	7.86912e-06	0.000111564
	EHMT2	4809.99	-0.528596	0.118298	-4.46836	7.88205e-06	0.000111667
	C10orf54	3008.37	0.900619	0.201584	4.4677	7.90643e-06	0.000111932
	LY6D	33641.2	2.14909	0.48108	4.46721	7.92454e-06	0.000112108
	HIST2H4A	1578.22	1.09452	0.245127	4.4651	8.00304e-06	0.000113057
	PAX8	1837.38	-2.35957	0.528701	-4.46295	8.08378e-06	0.000114115
	KIR2DS4	11.1086	2.59467	0.581522	4.46185	8.12554e-06	0.000114569
	TMEM30B	3775.3	0.713107	0.159825	4.4618	8.12755e-06	0.000114569
	KIAA1549	418.433	-1.69612	0.380163	-4.46155	8.13673e-06	0.000114617
	POLD3	1957.56	0.452126	0.101349	4.46109	8.1543e-06	0.000114783
	FANCM	519.567	0.567079	0.127137	4.46038	8.18161e-06	0.000115085
	GBX1	26.1542	4.42594	0.992487	4.45945	8.21714e-06	0.00011542
	TRNT1	638.242	-0.602321	0.135064	-4.45952	8.21453e-06	0.00011542
	ADAD2	23.8816	1.87428	0.420458	4.4577	8.28435e-06	0.000116281
	CD200R1	70.6403	1.70047	0.38158	4.45639	8.33512e-06	0.000116842
	GPR155	440.307	-1.30033	0.291792	-4.45637	8.3361e-06	0.000116842
	ZNF775	214.526	-0.858275	0.192741	-4.45301	8.46761e-06	0.000118517
	LOC96610	57099.6	1.82049	0.408905	4.45211	8.50322e-06	0.00011889
	NOTCH2NL	1713.3	0.88434	0.198638	4.45203	8.50636e-06	0.00011889
	C11orf53	171.057	2.53809	0.570167	4.45148	8.528e-06	0.000119024
	CHD7	1489.74	-0.83745	0.188162	-4.45069	8.5594e-06	0.000119322
	HDAC4	945.37	-0.716122	0.160903	-4.45064	8.56143e-06	0.000119322
	CDKN2A	9283.83	1.04307	0.234384	4.45026	8.5766e-06	0.000119449
	FNDC8	21.3087	-0.864093	0.194226	-4.44892	8.63047e-06	0.000120114
	BBOX1	266.116	2.16288	0.486182	4.4487	8.63896e-06	0.000120148
	DDIT4	18514.4	1.0944	0.246014	4.44852	8.64652e-06	0.000120168
	CCR7	272.059	1.45325	0.326748	4.44762	8.68266e-06	0.000120416
	CENPW	3376.31	1.10213	0.247794	4.44776	8.67684e-06	0.000120416
	ATP8B4	116.445	1.03043	0.231749	4.44631	8.7357e-06	0.000121012
	DUT	5077.13	0.600626	0.135086	4.44626	8.73787e-06	0.000121012
	TCEAL5	24.7775	-1.32243	0.297558	-4.44428	8.81858e-06	0.000122044
	TBC1D15	2301.32	0.432721	0.0973877	4.44328	8.85981e-06	0.000122478
	VSIG10L	913.025	1.68557	0.379357	4.44322	8.86239e-06	0.000122478
	SLC11A2	2769.11	-0.693533	0.156146	-4.44156	8.93085e-06	0.000123338
	NLK	786.83	-0.456859	0.102882	-4.44061	8.9704e-06	0.000123725
	ZNF781	16.5587	-1.19733	0.269633	-4.44059	8.97143e-06	0.000123725
	SPINK5	6317.51	2.45405	0.552739	4.4398	9.00437e-06	0.000124093
	ZNF853	257.998	-1.42448	0.320886	-4.43921	9.02897e-06	0.000124345
	PSAT1	2935.48	-1.027	0.231382	-4.43853	9.05743e-06	0.00012465
	FMO9P	13.4099	2.59188	0.583997	4.43818	9.07212e-06	0.000124703
	PDE5A	629.533	-1.20773	0.272126	-4.43814	9.07388e-06	0.000124703
	SLC37A3	1640.5	-0.49869	0.112373	-4.43779	9.08855e-06	0.000124817
	SREBF1	13738.4	0.841328	0.189596	4.43748	9.10203e-06	0.000124916
	XCL2	69.8833	1.58488	0.357181	4.43718	9.11451e-06	0.000125
	CNTN3	23.7179	-2.3518	0.530143	-4.43617	9.15747e-06	0.00012546
	SEMA5A	817.917	-1.59279	0.359052	-4.43609	9.16077e-06	0.00012546
	CASD1	652.023	-0.627742	0.141513	-4.43593	9.16771e-06	0.000125468
	AGTRAP	4413.95	0.770696	0.173751	4.43564	9.18008e-06	0.00012555
	IRAK1BP1	62.5715	-1.08165	0.243893	-4.43495	9.20929e-06	0.000125862
	HSBP1L1	675.48	0.852916	0.192353	4.43411	9.24515e-06	0.000126265
	MAP3K14	1493.93	0.826911	0.186504	4.43375	9.26074e-06	0.00012639
	DTNA	92.4784	-1.79851	0.405681	-4.43331	9.27973e-06	0.000126562
	TMEM198	135.773	-1.09963	0.248174	-4.43088	9.38477e-06	0.000127906
	C20orf96	446.676	-0.935083	0.211065	-4.43031	9.40971e-06	0.000128158
	CD1E	96.0814	2.00279	0.452206	4.42894	9.46993e-06	0.000128889
	EDA	175.845	-1.65214	0.373065	-4.42855	9.48671e-06	0.000129028
	NOS2	210.793	2.63564	0.595211	4.42809	9.50731e-06	0.000129204
	TMEM120B	1013.88	-0.615025	0.138896	-4.42796	9.51273e-06	0.000129204
	C10orf111	12.2244	-0.924979	0.208985	-4.42605	9.59732e-06	0.000130174
	KLHL29	419.027	-1.39342	0.314819	-4.42609	9.59554e-06	0.000130174
	ARF6	12185.1	0.477736	0.107984	4.42411	9.68387e-06	0.000131244
	EGOT	20.4187	1.74549	0.394551	4.42399	9.68949e-06	0.000131244
	DDB1	10986	-0.329311	0.0744666	-4.42226	9.76748e-06	0.000132209
	FOXP4	3367.04	-0.659002	0.14917	-4.4178	9.97093e-06	0.000134778
	KCNA7	22.3674	1.73028	0.391703	4.41734	9.9925e-06	0.000134977
	CEBPE	13.2957	2.18941	0.495757	4.41629	1.00409e-05	0.00013535
	KCNMA1	396.469	-1.52642	0.345646	-4.41615	1.00475e-05	0.00013535
	SLC6A14	3775.97	2.27307	0.514687	4.41641	1.00354e-05	0.00013535
	ZNF491	21.7122	-1.33096	0.301413	-4.41573	1.00672e-05	0.000135522
	POLA1	1965.11	0.565727	0.128163	4.41412	1.01422e-05	0.00013644
	VTN	49.5559	2.52482	0.572142	4.41293	1.01982e-05	0.0001371
	DUSP10	1085.09	1.00959	0.228843	4.41171	1.02558e-05	0.00013778
	CATSPERB	62.9411	2.13432	0.483909	4.41059	1.03087e-05	0.000138396
	SMARCE1	6141.45	-0.402626	0.0912904	-4.41039	1.03186e-05	0.000138435
	CKB	7136.29	-1.19224	0.270356	-4.4099	1.03418e-05	0.000138652
	LTB	953.998	1.53883	0.349112	4.40784	1.04409e-05	0.000139885
	DFFB	313.756	-0.575601	0.130613	-4.40691	1.04856e-05	0.000140389
	RPS2P32	45.497	-1.47522	0.334824	-4.40597	1.05311e-05	0.000140902
	ZNF880	62.7241	-1.55193	0.352294	-4.40521	1.05682e-05	0.000141303
	NOVA2	34.0654	-0.993361	0.225676	-4.40172	1.07396e-05	0.000143497
	CYP2C9	50.6518	2.96609	0.673932	4.40116	1.07671e-05	0.000143691
	KIR3DL2	17.7483	2.4232	0.550586	4.40113	1.07686e-05	0.000143691
	MXRA7	2844.34	-0.938268	0.213218	-4.40051	1.07995e-05	0.000144006
	ADRA2C	393.687	-1.71634	0.390208	-4.39851	1.08996e-05	0.000145243
	NCR3	35.0133	1.57369	0.357799	4.39825	1.09126e-05	0.000145317
	ORC1L	1215.39	0.540503	0.122908	4.39761	1.0945e-05	0.000145651
	C1orf74	759.167	1.11554	0.253701	4.39706	1.09728e-05	0.000145922
	GMPR	439.592	-1.52881	0.3478	-4.39566	1.10438e-05	0.000146767
	IYD	65.2334	-3.28492	0.747348	-4.39543	1.10553e-05	0.000146821
	IGFL3	13.4603	4.03598	0.918507	4.39406	1.11251e-05	0.00014755
	LCN10	17.3533	-1.76573	0.401837	-4.39414	1.11212e-05	0.00014755
	FOXE3	54.4605	1.95903	0.445852	4.39389	1.11338e-05	0.000147565
	SNHG7	1340.73	-0.781465	0.177876	-4.39332	1.11632e-05	0.000147856
	SDC4	21904.2	0.771633	0.175707	4.39159	1.12525e-05	0.000148939
	SPINK7	139.848	3.7261	0.84853	4.39124	1.12704e-05	0.000149077
	TRAF3IP3	361.299	1.18881	0.270854	4.38911	1.13817e-05	0.000150448
	ALB	36.7115	3.25115	0.740857	4.38836	1.14208e-05	0.000150864
	CHD9	2064.61	0.655667	0.149442	4.38743	1.14698e-05	0.000151409
	BHLHE40	21861.3	0.910654	0.207572	4.38716	1.14839e-05	0.000151493
	POLR3E	1654.1	-0.449918	0.102595	-4.38537	1.15791e-05	0.000152647
	COL7A1	17160.6	1.313	0.299423	4.38511	1.15928e-05	0.000152726
	TIPIN	548.841	0.53788	0.12267	4.38478	1.16104e-05	0.000152856
	RRM2	8332.43	0.625931	0.142786	4.38371	1.16677e-05	0.000153508
	FAF1	3187.42	0.440849	0.10058	4.38308	1.17012e-05	0.000153847
	CNTD1	166.665	1.18435	0.270233	4.3827	1.17219e-05	0.000154016
	ATP6V0E2	1474.92	-1.06224	0.242447	-4.38131	1.17965e-05	0.000154877
	SEPHS1	2576.33	-0.402369	0.09184	-4.38119	1.18031e-05	0.000154877
	NOVA1	28.8028	-1.88335	0.430234	-4.3775	1.20048e-05	0.000157419
	ABCC1	5415.12	-0.90806	0.207494	-4.37632	1.20701e-05	0.000158169
	HSP90AB1	60970.6	-0.535561	0.122399	-4.37552	1.21144e-05	0.000158645
	CCNB1IP1	1516.72	-0.64186	0.146729	-4.37447	1.21729e-05	0.000159305
	PMPCB	2889.56	-0.377957	0.0864228	-4.37335	1.22356e-05	0.00016002
	SPRY1	885.423	-1.20236	0.275203	-4.369	1.24819e-05	0.000163025
	PRODH	1920.67	1.52634	0.349369	4.36885	1.24905e-05	0.000163029
	EPHA2	9998.46	1.07881	0.246957	4.36842	1.25147e-05	0.000163236
	TADA3	4056.44	-0.549338	0.125757	-4.36824	1.25251e-05	0.000163264
	TAX1BP3	10629.9	0.648966	0.148596	4.36733	1.25777e-05	0.000163842
	ZNF69	85.9176	-1.74925	0.400579	-4.3668	1.26077e-05	0.000164125
	IRF4	291.171	1.44227	0.33034	4.36601	1.26538e-05	0.000164617
	FIBCD1	131.752	2.35303	0.539022	4.36537	1.26907e-05	0.000164988
	GZMA	863.074	1.5089	0.345683	4.36498	1.27136e-05	0.000165177
	KLRB1	145.522	1.42998	0.327672	4.36407	1.27667e-05	0.000165658
	NDUFA4L2	7586.38	1.93992	0.444522	4.36405	1.27675e-05	0.000165658
	OSBPL6	242.1	-1.55845	0.357167	-4.36336	1.2808e-05	0.000166074
	OSGIN2	1093.09	-0.519208	0.119008	-4.36281	1.28404e-05	0.000166386
	PAX6	359.384	1.30987	0.300248	4.36263	1.28506e-05	0.000166409
	RUSC1	4144.25	0.479693	0.109963	4.3623	1.28701e-05	0.000166552
	RAP1GAP	1292.86	-1.60191	0.367288	-4.36145	1.292e-05	0.000167088
	ESM1	439.488	-1.43553	0.329311	-4.35918	1.30549e-05	0.000168722
	ADAM6	103858	1.9534	0.448184	4.35847	1.30974e-05	0.00016916
	SLA2	242.16	1.40543	0.322538	4.35741	1.3161e-05	0.000169871
	AIM1	6091.74	0.836767	0.192053	4.35695	1.31887e-05	0.000170117
	MLXIPL	192.063	-2.38919	0.548646	-4.3547	1.33251e-05	0.000171764
	STARD13	396.661	-0.983763	0.225962	-4.35366	1.33884e-05	0.000172468
	FBXO16	37.1867	-2.3208	0.533232	-4.35233	1.34701e-05	0.000173406
	ANKRD23	87.0677	-0.735861	0.169115	-4.35125	1.35367e-05	0.000174037
	CDC42EP4	7441.61	0.786795	0.180817	4.35134	1.35309e-05	0.000174037
	LGALS7	12576.5	2.36694	0.544042	4.35065	1.35732e-05	0.000174183
	PHF16	744.598	-0.568631	0.130701	-4.35063	1.35745e-05	0.000174183
	ZNF124	126.928	-0.834474	0.191884	-4.34885	1.36855e-05	0.000175379
	C19orf47	1262.26	0.516741	0.11885	4.34783	1.37494e-05	0.000176084
	TGM1	5620.02	2.09038	0.480821	4.34752	1.37688e-05	0.000176217
	HLA-DRA	44139	1.30044	0.29928	4.34524	1.39124e-05	0.000177825
	TOPBP1	4851.37	0.564735	0.129962	4.34537	1.3904e-05	0.000177825
	HAUS4	2867.05	0.505841	0.116419	4.34502	1.39263e-05	0.000177887
	C3orf55	18.3376	-2.89422	0.666322	-4.34357	1.40184e-05	0.000178832
	SLC25A28	2920.87	0.690991	0.159081	4.34365	1.40137e-05	0.000178832
	MCM6	6867.41	0.441456	0.101652	4.34283	1.40662e-05	0.000179326
	TMEM8A	3541.83	-0.724637	0.166907	-4.34155	1.4148e-05	0.000180137
	CCDC13	20.5781	-1.35455	0.312043	-4.34092	1.41889e-05	0.00018054
	C2orf55	1220.31	1.18373	0.272711	4.3406	1.42094e-05	0.000180568
	LIN7B	231.742	0.840475	0.193628	4.34067	1.4205e-05	0.000180568
	TRIM29	32659.2	1.30665	0.301313	4.33653	1.44749e-05	0.000183824
	C20orf46	86.0074	-1.36942	0.315819	-4.3361	1.45035e-05	0.000184068
	FAM168B	5479.86	-0.474551	0.109488	-4.33426	1.46249e-05	0.000185489
	TMEM143	389.664	0.590712	0.136311	4.33355	1.46721e-05	0.000185969
	CAMK2N2	305.573	1.51113	0.348809	4.33227	1.47582e-05	0.000186886
	UXS1	2123.54	-0.533695	0.123193	-4.33219	1.47634e-05	0.000186886
	PRIM1	929.39	0.516852	0.119335	4.3311	1.48369e-05	0.000187696
	ZFP28	117.948	-1.59983	0.369594	-4.32863	1.50041e-05	0.00018969
	GPT2	2590.27	-0.881024	0.203566	-4.32795	1.50503e-05	0.000190152
	NANOS3	12.8346	-1.35437	0.312977	-4.32738	1.50893e-05	0.000190522
	IL11	282.863	1.73352	0.400699	4.32623	1.51682e-05	0.000191152
	THRA	1018.85	-0.754161	0.174317	-4.32638	1.51582e-05	0.000191152
	INSIG2	1163.9	-0.521516	0.120558	-4.32584	1.51949e-05	0.000191367
	HAP1	552.293	1.79829	0.415915	4.32369	1.53442e-05	0.000193123
	CALN1	26.7727	-3.45213	0.798468	-4.32344	1.53616e-05	0.000193219
	ZNF665	23.6672	-1.73637	0.401641	-4.3232	1.53785e-05	0.000193308
	ADAMTSL3	303.291	1.75896	0.407225	4.31939	1.56459e-05	0.000196545
	TOR1AIP1	2823.73	0.415087	0.09611	4.31887	1.56828e-05	0.000196883
	KRT75	841.649	2.57862	0.597115	4.31847	1.57112e-05	0.000197114
	TESK2	626.609	0.801994	0.185732	4.31802	1.57432e-05	0.00019739
	C8orf33	2605.92	-0.504538	0.11686	-4.31744	1.57847e-05	0.00019766
	FOXD3	95.3059	1.77567	0.411265	4.31757	1.57755e-05	0.00019766
	COX11	1566.16	-0.465885	0.107937	-4.31625	1.58705e-05	0.000198481
	EHD2	6834.96	1.02962	0.238581	4.31558	1.59182e-05	0.000198952
	HSPC159	1358.39	-0.910297	0.210983	-4.31456	1.59921e-05	0.000199749
	KCTD9	1751.99	0.600883	0.139315	4.31311	1.60971e-05	0.000200806
	XPO5	3213.76	-0.479331	0.111138	-4.31294	1.611e-05	0.000200841
	ADAM15	12249	0.762651	0.176852	4.31237	1.6151e-05	0.000201225
	FAIM3	341.744	1.04646	0.242837	4.30932	1.63756e-05	0.000203894
	ADAMTSL4	1922.31	1.75021	0.406295	4.30773	1.64938e-05	0.000205236
	ARMCX2	837.35	-1.38125	0.320755	-4.30625	1.66045e-05	0.000206354
	TSGA14	428.484	-0.84901	0.197228	-4.30472	1.67199e-05	0.000207657
	KLRD1	138.901	1.64218	0.381542	4.30406	1.67694e-05	0.000208141
	KIAA1737	1325.34	-0.644783	0.149823	-4.30364	1.68012e-05	0.000208273
	DUSP5P	53.7889	1.71337	0.398174	4.30306	1.68456e-05	0.000208693
	IL24	159.654	2.1928	0.509623	4.30279	1.68663e-05	0.000208818
	REEP2	168.211	-1.49688	0.347974	-4.30169	1.69498e-05	0.00020966
	TIGD4	15.8282	-1.55777	0.362165	-4.30128	1.69817e-05	0.000209852
	APOL3	2382.1	1.19462	0.277813	4.3001	1.70723e-05	0.000210708
	SMARCD3	442.457	-1.1673	0.271458	-4.30012	1.70704e-05	0.000210708
	CCL17	57.7582	1.59623	0.371469	4.29709	1.73059e-05	0.000213191
	LIN9	829.08	0.524625	0.122102	4.29662	1.73426e-05	0.000213243
	MAP1A	328.226	-1.21968	0.283866	-4.29667	1.73384e-05	0.000213243
	MBIP	865.739	-0.671688	0.15632	-4.29687	1.73225e-05	0.000213243
	GRINA	6376.49	-0.689409	0.160482	-4.29586	1.74017e-05	0.000213837
	MAGI1	547.615	-1.05919	0.246583	-4.29547	1.7432e-05	0.000214076
	BDKRB1	336.992	1.46337	0.340754	4.29451	1.75082e-05	0.000214846
	MYO1E	4608.63	0.687541	0.160102	4.2944	1.75165e-05	0.000214846
	CR1L	13.8673	2.20851	0.514479	4.2927	1.7651e-05	0.000216228
	C15orf27	73.789	1.49695	0.348777	4.292	1.77072e-05	0.000216647
	IL1RN	8775.87	1.52456	0.355199	4.29212	1.76975e-05	0.000216647
	KRT3	32.0485	2.62181	0.610896	4.29174	1.77278e-05	0.000216765
	CASP6	980.082	-0.532514	0.124089	-4.29138	1.77566e-05	0.000216892
	CXCL9	4819.45	1.84108	0.429022	4.29134	1.77602e-05	0.000216892
	DCBLD1	1546.34	0.806671	0.188154	4.28729	1.80863e-05	0.000220738
	SLC43A1	210.199	-1.31456	0.306661	-4.28669	1.81354e-05	0.000221201
	MED28	1248.66	-0.454516	0.106045	-4.28606	1.81871e-05	0.000221694
	LOC148189	62.5996	-1.61573	0.377011	-4.28564	1.82217e-05	0.000221979
	MST1	259.243	-0.96955	0.226268	-4.28496	1.82774e-05	0.00022252
	NARS2	800.457	-0.541621	0.126409	-4.28468	1.83e-05	0.000222657
	TSPO	10129.7	0.712182	0.166233	4.28423	1.83372e-05	0.000222973
	DSN1	2544.79	0.502253	0.117244	4.28383	1.837e-05	0.000223234
	DUSP11	2008.95	0.513903	0.119986	4.28303	1.84365e-05	0.000223781
	EFHD2	12027.6	0.758478	0.17709	4.28302	1.84377e-05	0.000223781
	DSE	2601.98	0.898586	0.209933	4.28035	1.86602e-05	0.000226342
	IFNGR1	6189.68	0.66824	0.156211	4.27781	1.88737e-05	0.000228791
	RNF208	278.975	-0.97837	0.228738	-4.27726	1.89207e-05	0.00022922
	CXCL16	5339.11	0.799368	0.186958	4.27565	1.90579e-05	0.000230741
	SMARCC1	6503.77	-0.581161	0.135939	-4.27515	1.91011e-05	0.00023098
	TOP2B	6649.49	-0.525729	0.122972	-4.2752	1.90966e-05	0.00023098
	SLC5A9	19.7077	-1.9063	0.44594	-4.27478	1.91326e-05	0.00023122
	DMRTA1	189.142	1.54212	0.36098	4.27204	1.93693e-05	0.000233938
	CCDC15	226.007	0.706988	0.165501	4.2718	1.939e-05	0.000234044
	HINFP	758.48	-0.463222	0.108452	-4.27124	1.94393e-05	0.000234495
	PKDREJ	43.6128	1.14693	0.268594	4.27014	1.95354e-05	0.00023551
	SLC35D3	14.7109	-2.28455	0.535297	-4.26782	1.97394e-05	0.000237825
	CTPS2	1176.72	-0.676361	0.1585	-4.26725	1.97895e-05	0.000238162
	DDX60L	1408.28	0.971871	0.227758	4.26711	1.98018e-05	0.000238162
	TSEN2	389.002	-0.586528	0.137454	-4.26709	1.98036e-05	0.000238162
	DEFB1	1439.36	1.82695	0.428274	4.26584	1.99154e-05	0.000239215
	SBSN	7222.63	2.84687	0.667355	4.2659	1.99101e-05	0.000239215
	TMEM68	1031.9	-0.414028	0.0970952	-4.26414	2.0067e-05	0.00024089
	HNRPLL	1278.31	-0.429683	0.100772	-4.26393	2.00866e-05	0.000240979
	GAS1	994.976	1.56627	0.367357	4.26362	2.01145e-05	0.00024102
	NCK1	2960.16	0.750809	0.176092	4.26373	2.01044e-05	0.00024102
	PCP4	121.389	-3.16281	0.741962	-4.26276	2.01914e-05	0.000241722
	LSM1	1594.8	-0.444325	0.104264	-4.26156	2.03004e-05	0.000242805
	ASNS	1887.52	-0.933966	0.21917	-4.26139	2.03164e-05	0.000242849
	SLC4A2	5496.41	-0.493539	0.115859	-4.25981	2.04597e-05	0.000244266
	PLXNB2	24794.6	0.516611	0.121319	4.25829	2.05997e-05	0.00024579
	POM121	4759.59	-0.442054	0.103836	-4.25725	2.06958e-05	0.000246787
	IBSP	20.1619	-2.19207	0.514935	-4.25699	2.07199e-05	0.000246924
	LOC100127888	34.9293	2.03155	0.477726	4.25254	2.11356e-05	0.000251726
	HOXB9	1021.17	-1.96407	0.461972	-4.25149	2.1235e-05	0.000252758
	C17orf103	476.954	-0.770646	0.181354	-4.24941	2.14335e-05	0.000254967
	NPTN	5984.18	0.493655	0.116211	4.24792	2.15764e-05	0.000256513
	GPR141	18.6967	1.81925	0.428375	4.24686	2.16787e-05	0.000257573
	CAST	14674.5	0.611031	0.143888	4.24658	2.17058e-05	0.000257739
	FLJ90757	754.466	-0.824374	0.194182	-4.24537	2.18237e-05	0.000258984
	KCNN2	13.0391	-1.58386	0.373118	-4.24493	2.18664e-05	0.000259335
	JOSD2	1186.74	0.797372	0.187867	4.24434	2.19234e-05	0.000259855
	EMX1	43.6389	2.25496	0.531388	4.24352	2.20037e-05	0.00026065
	APEX1	7592.09	-0.4257	0.100342	-4.2425	2.21048e-05	0.000261691
	SPRR2C	277.751	3.21652	0.758317	4.24166	2.21873e-05	0.000262352
	ESRRG	69.4395	-2.51227	0.59235	-4.24119	2.22335e-05	0.000262741
	FLRT1	35.0592	-1.10554	0.260707	-4.24055	2.22968e-05	0.000263332
	GNG12	6324.18	0.642965	0.151653	4.23972	2.238e-05	0.000263998
	SCN5A	35.7398	-1.70102	0.401239	-4.23941	2.24113e-05	0.000264209
	APOBEC3C	1096.22	0.783244	0.184825	4.23777	2.25752e-05	0.000265784
	GCK	141.761	2.34079	0.552392	4.23756	2.25964e-05	0.000265784
	RBL1	801.353	0.778971	0.183823	4.23762	2.25903e-05	0.000265784
	TNFRSF11A	194.532	1.19261	0.281439	4.23754	2.25987e-05	0.000265784
	FAM101B	620.103	-0.918982	0.216983	-4.23526	2.28283e-05	0.000268141
	PCMTD2	2399.86	-0.575891	0.135979	-4.23515	2.28399e-05	0.000268141
	PTPN13	4925	1.10807	0.26163	4.23526	2.28289e-05	0.000268141
	LAMC2	24968.7	1.49179	0.35227	4.2348	2.28757e-05	0.000268402
	PRKD2	4099.63	0.466227	0.110104	4.23443	2.29133e-05	0.000268683
	ZNF506	266.065	-1.23141	0.290891	-4.23323	2.3036e-05	0.000269802
	LOC153684	100.068	0.906322	0.21415	4.23217	2.31445e-05	0.000270751
	KLHL31	50.253	-1.11591	0.263722	-4.23138	2.32261e-05	0.000271384
	NR4A1	4759.8	1.54571	0.365344	4.23083	2.32825e-05	0.000271882
	CDK2	4362.55	0.479196	0.113284	4.23003	2.33665e-05	0.000272701
	CD1B	21.5375	2.20569	0.521588	4.22881	2.34935e-05	0.000273859
	SLC35E2	3504.55	-0.600881	0.14209	-4.22889	2.34851e-05	0.000273859
	SUSD5	83.5147	-1.68299	0.398164	-4.22688	2.36953e-05	0.000276049
	C2orf40	23.6441	-2.47681	0.586012	-4.22655	2.37299e-05	0.000276271
	ELAVL2	384.363	1.97007	0.466141	4.22635	2.37518e-05	0.000276271
	HOXC9	195.651	-1.43146	0.338704	-4.2263	2.37563e-05	0.000276271
	C7orf41	1172.27	-0.976017	0.230998	-4.22522	2.38711e-05	0.000277441
	FCRLA	50.0388	1.74313	0.412676	4.22397	2.40037e-05	0.000278819
	POLN	20.6373	-1.35172	0.320065	-4.22327	2.40778e-05	0.000279351
	PMFBP1	26.0826	-1.27724	0.302588	-4.22106	2.43154e-05	0.000281775
	CADPS	27.6468	-1.85475	0.43966	-4.21862	2.45807e-05	0.000284516
	PTGER1	35.3403	1.87451	0.444366	4.21839	2.46058e-05	0.00028464
	FABP5	12947.1	1.86564	0.44237	4.21738	2.47156e-05	0.000285743
	CD3E	1085.1	1.31584	0.31207	4.2165	2.48127e-05	0.000286529
	KEL	66.4503	1.94779	0.461938	4.21655	2.48065e-05	0.000286529
	EPB41L2	1904.11	-1.04929	0.248917	-4.21544	2.49292e-05	0.000287621
	EPCAM	11443.8	-1.4133	0.335273	-4.21537	2.49364e-05	0.000287621
	ELL2	4440.82	0.877834	0.208265	4.21498	2.49797e-05	0.000287952
	AHNAK2	10333.6	1.29986	0.308407	4.21476	2.50045e-05	0.00028807
	RAPGEFL1	7005.52	1.18192	0.280511	4.21344	2.51513e-05	0.000289477
	ZMYND11	2997.37	-0.47422	0.112551	-4.2134	2.5156e-05	0.000289477
	TAS1R3	39.2807	-1.30088	0.308809	-4.21257	2.5248e-05	0.000290367
	SMAD3	6266.57	0.809908	0.192287	4.21197	2.53154e-05	0.000290972
	HCG4	174.199	1.5609	0.37068	4.21093	2.54327e-05	0.00029198
	HPDL	443.265	1.07196	0.25469	4.20887	2.56646e-05	0.000294472
	SPRR2E	3765.33	3.06465	0.728192	4.20858	2.56985e-05	0.000294689
	REV1	2194.66	0.461448	0.109692	4.20677	2.59046e-05	0.000296536
	KLHL14	167.878	-2.90846	0.691416	-4.20652	2.59331e-05	0.000296667
	PAR-SN	69.9528	-1.42046	0.33769	-4.20641	2.59461e-05	0.000296667
	KCNA3	32.9995	1.47466	0.350585	4.20627	2.59618e-05	0.000296674
	MAGEL2	16.0548	-1.69931	0.404017	-4.20603	2.59894e-05	0.000296818
	PCDHA6	32.1466	-2.60843	0.620205	-4.20577	2.602e-05	0.000296995
	SNX33	2904.29	0.705881	0.167896	4.20427	2.61921e-05	0.000298786
	TMED2	12615.6	-0.403182	0.0959335	-4.20273	2.63718e-05	0.000300663
	CD3D	556.303	1.43604	0.34171	4.20251	2.63975e-05	0.000300782
	ZNF471	66.816	-1.81765	0.432599	-4.20169	2.64931e-05	0.000301697
	ASCL2	625.784	-1.34188	0.319442	-4.2007	2.66094e-05	0.000302847
	KLHL8	698.727	-0.722287	0.172014	-4.19901	2.6809e-05	0.000304943
	RNF170	930.667	-0.457369	0.108961	-4.19754	2.69826e-05	0.00030674
	TM4SF5	18.4068	5.19962	1.23881	4.19728	2.70136e-05	0.000306916
	AIFM3	129.64	-1.3103	0.312233	-4.19656	2.71002e-05	0.000307593
	CD160	44.8846	1.21224	0.288882	4.19631	2.71297e-05	0.000307593
	LOC440925	44.6742	-2.03335	0.484563	-4.19626	2.71355e-05	0.000307593
	SCG2	42.3888	-1.73893	0.414377	-4.1965	2.71069e-05	0.000307593
	RIOK3	5520.3	0.54728	0.130428	4.19604	2.71626e-05	0.000307723
	MKX	105.739	-1.77653	0.423462	-4.19524	2.72577e-05	0.000308623
	ADAM8	3053.98	1.1499	0.27414	4.19456	2.73401e-05	0.000309229
	HLA-C	76984.5	1.01396	0.241734	4.19454	2.73425e-05	0.000309229
	STOML1	924.812	0.668603	0.159419	4.194	2.74079e-05	0.000309791
	LTBP3	3626.91	-0.863228	0.205851	-4.19345	2.7474e-05	0.00031036
	PRPSAP2	1526.53	-0.494952	0.11804	-4.19308	2.75196e-05	0.000310697
	MFN2	9418.5	0.552562	0.131814	4.19198	2.76525e-05	0.000312019
	PLD1	2473.55	0.985723	0.23516	4.19172	2.76851e-05	0.000312209
	GJB5	2407.9	1.30598	0.311583	4.19143	2.77198e-05	0.000312422
	KBTBD12	479.19	2.51783	0.600828	4.1906	2.78224e-05	0.00031322
	CAV1	6037.5	1.39257	0.332466	4.1886	2.80682e-05	0.00031561
	MORC3	2298.17	0.668776	0.159667	4.18857	2.80722e-05	0.00031561
	HMGN2	29353.3	0.578183	0.138054	4.1881	2.81306e-05	0.000315789
	TDGF1	47.365	-3.16993	0.756982	-4.1876	2.81925e-05	0.000316304
	ALDH1A2	503.827	2.13656	0.510469	4.18549	2.84545e-05	0.000318701
	NUPR1	6619.96	1.19071	0.284476	4.18562	2.84392e-05	0.000318701
	COX18	668.91	-0.502482	0.120067	-4.18503	2.85131e-05	0.000319175
	DARC	439.041	1.85424	0.443179	4.18395	2.8649e-05	0.000320515
	CBX6	745.512	-1.09392	0.261473	-4.18371	2.86795e-05	0.000320674
	PSG5	10.949	3.31739	0.793188	4.18235	2.88514e-05	0.000322231
	MXD1	4393.53	1.12226	0.26835	4.18209	2.88848e-05	0.000322421
	SLCO1A2	14.5647	-3.78332	0.905129	-4.17987	2.91677e-05	0.000325396
	PHF8	2153.58	-0.639213	0.15294	-4.17949	2.92161e-05	0.000325752
	LOC90110	380.052	-0.480193	0.114919	-4.17854	2.93392e-05	0.000326939
	FYN	1095.26	-1.04664	0.250509	-4.17803	2.9404e-05	0.000327476
	ZNF608	292.558	-1.81589	0.434674	-4.1776	2.94598e-05	0.000327912
	VDAC3	5219.75	-0.455634	0.109101	-4.17624	2.96362e-05	0.00032969
	SLAMF7	1025.03	1.3481	0.322891	4.17508	2.97879e-05	0.000331191
	HYOU1	8197.89	-0.662471	0.158701	-4.17433	2.98865e-05	0.0003321
	AZIN1	7037.72	-0.509261	0.122029	-4.17326	3.00269e-05	0.000333472
	CCL14	139.855	1.96293	0.470504	4.17198	3.01966e-05	0.000335169
	TTC23	1015.82	0.462867	0.110956	4.17161	3.02452e-05	0.000335519
	PSME2	11220.2	0.754374	0.180847	4.17134	3.02818e-05	0.000335737
	BCL3	5094.92	0.720331	0.172718	4.17055	3.03866e-05	0.00033652
	TIPRL	2834.5	0.371192	0.0890022	4.1706	3.03803e-05	0.00033652
	STEAP3	3642.08	0.74034	0.177525	4.17034	3.04147e-05	0.000336643
	AGPAT6	3905.46	-0.538015	0.129038	-4.16941	3.05383e-05	0.000337821
	HLA-DRB6	1495.56	1.4877	0.356826	4.16925	3.05601e-05	0.000337873
	INPPL1	4205.02	-0.565363	0.135635	-4.16826	3.06939e-05	0.000339163
	BLVRA	2558.95	0.648815	0.155677	4.16769	3.07705e-05	0.000339819
	TCEA1	3661	-0.415518	0.0997193	-4.16688	3.08796e-05	0.000340832
	ANKRD13A	2970.85	0.45662	0.109619	4.1655	3.10668e-05	0.000342707
	IFIT2	1383.67	1.26634	0.304025	4.16525	3.11008e-05	0.000342859
	LASS1	33.3393	-1.78406	0.428331	-4.16515	3.11153e-05	0.000342859
	BAZ1A	4129.93	0.596822	0.143296	4.16496	3.11401e-05	0.000342941
	ABCA17P	283.455	1.78834	0.429402	4.16472	3.11737e-05	0.00034312
	TRIM26	5148.75	0.426608	0.102443	4.16436	3.1223e-05	0.000343471
	PLEKHB1	524.489	-1.75876	0.422598	-4.16178	3.1577e-05	0.000347171
	PRSS12	969.976	1.5248	0.366521	4.16019	3.17981e-05	0.000349213
	DUOX2	5586.29	1.9716	0.474343	4.15649	3.23174e-05	0.000354719
	C15orf21	206.21	0.669525	0.161133	4.1551	3.25147e-05	0.000356591
	EIF3E	11496.8	-0.578107	0.139134	-4.15503	3.25242e-05	0.000356591
	CSPG5	247.133	-1.28719	0.309898	-4.1536	3.2728e-05	0.000358627
	CREG2	33.8352	2.11081	0.508265	4.15296	3.28201e-05	0.000359437
	FABP4	3020.12	3.12118	0.751928	4.15091	3.31161e-05	0.000362477
	NKPD1	153.893	1.35387	0.326235	4.14998	3.32511e-05	0.000363753
	TTLL5	1750.18	0.423317	0.102038	4.14862	3.34482e-05	0.000365707
	NR4A2	1151.44	1.18368	0.285331	4.14844	3.34744e-05	0.00036579
	SLC38A3	51.6879	-1.96789	0.474453	-4.14771	3.35813e-05	0.000366755
	RBM15B	4429.65	-0.400706	0.0966143	-4.14748	3.3615e-05	0.000366921
	ID4	660.097	-1.4297	0.344799	-4.14647	3.37645e-05	0.000368145
	NT5DC2	3865.26	-0.698262	0.168395	-4.14657	3.37497e-05	0.000368145
	CENPP	608.64	0.88816	0.214252	4.1454	3.39223e-05	0.000369661
	TRPV4	1326.06	1.04758	0.252722	4.14519	3.39534e-05	0.000369796
	CD96	439.308	1.3009	0.313851	4.14497	3.39863e-05	0.000369951
	C11orf84	1601.42	-0.540616	0.130461	-4.14391	3.41439e-05	0.000371461
	CXCL2	784.831	1.85077	0.446825	4.14204	3.4423e-05	0.000374291
	GSDMC	1480.31	1.57485	0.380226	4.14188	3.44473e-05	0.000374349
	PRKCDBP	941.521	1.12738	0.272239	4.14115	3.45567e-05	0.000375331
	ZNF709	136.082	-1.05811	0.255769	-4.13699	3.51897e-05	0.000381996
	HIP1R	3121.23	-0.56529	0.136677	-4.13595	3.53494e-05	0.000383519
	TMEM158	471.701	-1.40735	0.340322	-4.13535	3.54419e-05	0.000384311
	DEFB103B	22.3973	3.80399	0.919922	4.13512	3.54765e-05	0.000384474
	C19orf57	820.324	1.02048	0.246803	4.13478	3.5529e-05	0.000384833
	ETV5	1007.05	-1.30125	0.314729	-4.1345	3.55731e-05	0.000385099
	CTH	138.253	-1.36887	0.331283	-4.13202	3.59588e-05	0.000388848
	GYLTL1B	1358.68	-1.10218	0.266735	-4.13211	3.59453e-05	0.000388848
	PPEF1	17.3564	-1.6595	0.401775	-4.13042	3.62106e-05	0.000391356
	GLI1	60.6929	-1.60533	0.388736	-4.12961	3.63371e-05	0.000392509
	UBA1	22741	-0.378199	0.0915982	-4.12889	3.64517e-05	0.000393531
	SPATS2L	6376.89	0.605721	0.146758	4.12733	3.66993e-05	0.000395987
	THBS3	1040.54	-0.668658	0.162018	-4.12705	3.67443e-05	0.000396257
	IMPAD1	4713.6	-0.421986	0.102253	-4.1269	3.67687e-05	0.000396303
	SLC30A9	2242.92	-0.477596	0.11575	-4.12609	3.68985e-05	0.000397485
	FXN	520.512	-0.561932	0.136247	-4.12435	3.71781e-05	0.000400278
	ZNF703	626.879	-1.04075	0.252366	-4.12396	3.72411e-05	0.000400738
	RRP9	1287.93	-0.614573	0.149052	-4.12322	3.7362e-05	0.00040182
	CD69	308.207	1.24784	0.302689	4.12252	3.74758e-05	0.000402348
	OXSM	507.406	-0.469468	0.113872	-4.12276	3.74368e-05	0.000402348
	PTPRJ	1149.16	-0.868551	0.21069	-4.12241	3.74927e-05	0.000402348
	SAMD5	153.802	-1.72962	0.419562	-4.12243	3.74892e-05	0.000402348
	SAMD11	184.513	-1.99123	0.483128	-4.12153	3.7636e-05	0.000403667
	CLEC9A	11.1458	1.93464	0.469566	4.12006	3.78772e-05	0.000406033
	GZMB	1003.73	1.50554	0.36549	4.11923	3.80134e-05	0.00040705
	DDX58	2296.11	0.887895	0.215617	4.11793	3.82287e-05	0.00040847
	HLA-DPB1	10257.7	1.23059	0.298831	4.118	3.82174e-05	0.00040847
	SERPINB1	7696.66	0.994027	0.241378	4.11813	3.8196e-05	0.00040847
	KLK5	1192.55	2.91216	0.707257	4.11754	3.82941e-05	0.000408947
	DLGAP1	37.7446	-2.8965	0.703761	-4.11575	3.8593e-05	0.000411916
	AGPAT1	3470.05	-0.473701	0.115102	-4.11548	3.86374e-05	0.000412167
	ACN9	669.246	-0.571496	0.138944	-4.11314	3.90318e-05	0.000415925
	KIF6	12.6668	-2.20715	0.5366	-4.11321	3.90192e-05	0.000415925
	LOC400759	185.369	1.48646	0.361601	4.11078	3.94318e-05	0.000419734
	STAT3	12877.6	0.46618	0.113402	4.11085	3.9421e-05	0.000419734
	CYB5R1	5123.85	0.811674	0.197497	4.10981	3.95989e-05	0.000421102
	LGALS9B	53.7945	2.03914	0.496166	4.10978	3.9603e-05	0.000421102
	ALG9	866.494	-0.492149	0.119762	-4.10938	3.96715e-05	0.000421376
	IL1RL2	164.178	1.13406	0.275964	4.10946	3.96582e-05	0.000421376
	TMEM91	571.091	1.19172	0.290112	4.10779	3.9947e-05	0.000424074
	CCDC112	369.461	-0.73675	0.179383	-4.10714	4.00593e-05	0.000425038
	GPR174	23.6518	1.59452	0.38849	4.10439	4.05378e-05	0.000429422
	LIN54	1268.38	0.521591	0.127081	4.10441	4.05354e-05	0.000429422
	SEMA4G	357.833	-1.58554	0.386281	-4.10463	4.04963e-05	0.000429422
	TUBA4A	10268.6	0.918676	0.22388	4.10344	4.07059e-05	0.000430971
	MMP16	22.0929	-1.54253	0.375935	-4.10319	4.07489e-05	0.000431195
	GSPT2	129.479	-1.35879	0.331276	-4.10168	4.10162e-05	0.000433791
	ITGA2	5175.59	1.19	0.290177	4.10094	4.1148e-05	0.000434952
	MKRN2	1386.79	-0.461057	0.112445	-4.10028	4.12646e-05	0.000435951
	POLQ	1317.61	0.61199	0.14929	4.09933	4.14351e-05	0.000437518
	CABYR	215.399	-1.34089	0.327178	-4.09834	4.16121e-05	0.000439152
	MBD2	5913.97	0.561294	0.136987	4.09743	4.17767e-05	0.000440654
	KIAA0232	1703.42	-0.554746	0.135397	-4.09717	4.18228e-05	0.000440904
	FZD7	1064.47	-1.32924	0.324483	-4.0965	4.1945e-05	0.000441795
	AIFM2	1065.19	-0.693384	0.169311	-4.09533	4.21565e-05	0.000443711
	MFGE8	3879.82	-0.922432	0.225395	-4.09251	4.26725e-05	0.000448664
	TBK1	1697.48	0.365658	0.089358	4.09205	4.27568e-05	0.000449311
	ZMYM2	2912.8	-0.536716	0.131177	-4.09153	4.28543e-05	0.000450095
	ACTR8	877.331	-0.427536	0.104502	-4.09118	4.2919e-05	0.000450535
	MAPK4	144.185	2.92581	0.715437	4.08953	4.32242e-05	0.000453497
	DPF2	2409.21	-0.309513	0.0756879	-4.08933	4.32614e-05	0.000453647
	FAM169A	321.975	-1.05165	0.257271	-4.08772	4.35626e-05	0.000456563
	LOC399959	292.943	-1.4028	0.343198	-4.08742	4.36199e-05	0.000456752
	LOC90784	641.166	-0.685634	0.167749	-4.08726	4.36501e-05	0.000456752
	ZMYND12	33.3625	-1.30026	0.318119	-4.08735	4.36331e-05	0.000456752
	PNKD	3075.86	-0.844977	0.206741	-4.08713	4.36751e-05	0.000456772
	DCAF13	2714.27	-0.477617	0.116866	-4.08689	4.37193e-05	0.000456991
	ENPP6	36.108	2.02536	0.495692	4.08592	4.3902e-05	0.000458659
	DNAJC30	604.41	-0.531451	0.130075	-4.08574	4.39358e-05	0.000458769
	MRS2	1520.51	-0.495878	0.121375	-4.0855	4.39814e-05	0.000458905
	PLIN3	6322.49	0.599346	0.146703	4.08543	4.39953e-05	0.000458905
	ST5	5037.82	0.725594	0.177615	4.0852	4.40388e-05	0.000459116
	SNX9	2479.66	-0.620211	0.15185	-4.08436	4.41981e-05	0.000460533
	AK2	8680.23	0.406789	0.0996388	4.08264	4.45277e-05	0.000463723
	PON2	2552.59	-0.835507	0.204661	-4.08239	4.45754e-05	0.000463975
	PCDH12	236.71	-0.932901	0.228531	-4.08217	4.46179e-05	0.000464172
	C6orf141	281.918	1.39348	0.341476	4.08076	4.48883e-05	0.000466739
	SNCA	267.348	1.63988	0.401892	4.0804	4.4959e-05	0.000467228
	PALB2	1285.82	0.435302	0.106685	4.08025	4.49865e-05	0.000467268
	MAGEA9B	26.2065	-4.35459	1.06731	-4.07996	4.50436e-05	0.000467369
	RAD50	2254.41	-0.495124	0.121352	-4.08004	4.5027e-05	0.000467369
	WDSUB1	411.053	-0.496372	0.121694	-4.07885	4.52587e-05	0.000469354
	GTF2IP1	11738.6	-0.431295	0.105743	-4.07871	4.52855e-05	0.000469385
	LRWD1	1023.82	-0.482773	0.118402	-4.0774	4.5543e-05	0.000471764
	PROSC	2282.43	-0.432206	0.106003	-4.07729	4.55628e-05	0.000471764
	C18orf25	1809.45	0.434364	0.106557	4.07637	4.57443e-05	0.000473394
	SEMA3G	193.572	-1.076	0.263974	-4.07616	4.57862e-05	0.00047358
	APLNR	383.067	-1.1566	0.283822	-4.07507	4.59999e-05	0.000475541
	TATDN2	3016.7	-0.414321	0.101683	-4.07461	4.60912e-05	0.000476236
	DDC	57.4451	-3.48864	0.856252	-4.07431	4.61506e-05	0.0004766
	HPSE	518.802	0.94325	0.231529	4.074	4.62115e-05	0.00047673
	NUP62CL	302.894	0.918609	0.225479	4.07403	4.62068e-05	0.00047673
	TRIM31	880.396	2.3482	0.576472	4.07339	4.63329e-05	0.000477733
	IGFL2	96.0327	2.29747	0.564113	4.07271	4.64691e-05	0.00047861
	LIMS3	21.6801	-2.28466	0.560983	-4.0726	4.64908e-05	0.00047861
	OPA3	1750.71	0.427573	0.104987	4.07263	4.64852e-05	0.00047861
	DDHD2	1472.81	-0.540651	0.132776	-4.07189	4.66327e-05	0.000479087
	JHDM1D	1723.73	-0.744651	0.182874	-4.07193	4.66245e-05	0.000479087
	PLEKHN1	541.139	1.18385	0.290722	4.07212	4.65865e-05	0.000479087
	CCNE1	964.814	-0.653203	0.160468	-4.07061	4.68904e-05	0.000481218
	MAPKAPK5	1331.06	-0.293878	0.0722446	-4.06783	4.74538e-05	0.000486747
	GPR128	22.7232	3.54253	0.870981	4.06729	4.75631e-05	0.000487615
	KRTDAP	667.475	3.31732	0.815674	4.06696	4.763e-05	0.000488047
	KIAA1274	509.521	-0.983147	0.241777	-4.06634	4.77582e-05	0.000489009
	PCDHB8	79.9428	-1.71141	0.42088	-4.06626	4.77735e-05	0.000489009
	CSRNP3	10.3793	-1.92367	0.473132	-4.06583	4.78621e-05	0.000489663
	FAM182B	168.326	1.58615	0.39017	4.06528	4.79757e-05	0.00049057
	AOC2	41.6345	-0.979691	0.241021	-4.06475	4.80831e-05	0.000491414
	ZKSCAN2	313.275	-0.582519	0.14333	-4.06419	4.82003e-05	0.000492356
	SEMA4B	19621.5	0.865869	0.213092	4.06336	4.83721e-05	0.000493856
	SLC1A6	114.587	4.06256	0.999834	4.06323	4.83973e-05	0.000493858
	BEND3	475.641	-0.581261	0.143066	-4.06289	4.84691e-05	0.000494135
	LIPE	569.537	0.912332	0.224554	4.06286	4.84745e-05	0.000494135
	LAX1	90.2106	1.44383	0.355403	4.06253	4.85437e-05	0.000494584
	BOD1	1975.4	-0.451223	0.111073	-4.06239	4.85728e-05	0.000494625
	CTNND2	11.0203	-2.82348	0.695067	-4.06216	4.86198e-05	0.000494848
	HOXD13	408.496	1.82609	0.449552	4.06202	4.86501e-05	0.000494902
	BTN3A1	2133.02	0.85347	0.210153	4.06118	4.88251e-05	0.000496426
	CYP4Z1	46.4794	2.17762	0.536609	4.05812	4.94689e-05	0.000502455
	ID1	11784.2	1.0729	0.264395	4.05795	4.95049e-05	0.000502562
	ODF2	2695.03	-0.389165	0.0959458	-4.05609	4.99002e-05	0.000506314
	CPT1A	3261.25	-0.756216	0.186452	-4.05581	4.99598e-05	0.000506659
	CHPF	4696.72	-0.822899	0.20291	-4.05549	5.00292e-05	0.000507101
	IL18R1	214.1	1.09713	0.270538	4.05535	5.00583e-05	0.000507136
	TIAM2	123.419	-0.978576	0.241319	-4.05511	5.01099e-05	0.000507398
	SOX7	1828.83	1.37065	0.33812	4.05374	5.04049e-05	0.000510123
	SMARCD1	3458.77	-0.328209	0.0809773	-4.0531	5.05444e-05	0.000511162
	VPS29	3858.81	0.355897	0.0878101	4.05303	5.05593e-05	0.000511162
	ORMDL3	3661.68	-0.539626	0.133229	-4.05038	5.11353e-05	0.00051672
	FAM117A	477.941	-0.856643	0.211568	-4.04902	5.14335e-05	0.000519431
	GPR183	388.3	1.13616	0.28061	4.04891	5.14562e-05	0.000519431
	C1orf21	3175.19	0.880222	0.217419	4.04851	5.15444e-05	0.00051979
	PLD6	240.922	-0.817604	0.201951	-4.04853	5.15404e-05	0.00051979
	GALNTL1	163.24	-1.98515	0.490513	-4.04708	5.18613e-05	0.000521919
	NACAD	105.429	-1.29927	0.321016	-4.04735	5.17997e-05	0.000521919
	SERTAD1	2091.81	0.777734	0.192167	4.04718	5.18377e-05	0.000521919
	SSB	5429.79	-0.465672	0.115062	-4.04716	5.18437e-05	0.000521919
	FSCN2	23.8317	-1.38465	0.342348	-4.04456	5.24223e-05	0.000527296
	NODAL	12.5992	-1.25533	0.310417	-4.04402	5.25419e-05	0.00052796
	RIN2	4330.13	0.64314	0.159034	4.04405	5.25355e-05	0.00052796
	RBM20	67.3616	-1.66925	0.412803	-4.0437	5.26141e-05	0.000528417
	NCRNA00120	66.4512	-0.910578	0.225243	-4.04265	5.2851e-05	0.000530257
	STK32B	54.6519	-1.6148	0.399441	-4.04266	5.28493e-05	0.000530257
	C10orf84	1264.91	-0.385223	0.0953015	-4.04215	5.29632e-05	0.000531064
	CTNND1	24207.7	0.588678	0.145638	4.04205	5.29853e-05	0.000531064
	CRYZ	1685.4	-0.762136	0.188587	-4.04131	5.31537e-05	0.000532482
	DLD	3604.02	-0.455541	0.112746	-4.0404	5.33599e-05	0.000533734
	MAPK8IP1	609.533	-1.29057	0.319417	-4.04041	5.33573e-05	0.000533734
	UBXN2B	1244.29	-0.494175	0.122322	-4.03995	5.34616e-05	0.00053448
	KCNE3	779.225	-1.44977	0.359007	-4.03829	5.38422e-05	0.000538013
	LOC146336	60.2677	2.97167	0.73592	4.03803	5.39012e-05	0.000538331
	ZNF720	541.356	-0.457289	0.11331	-4.03572	5.44345e-05	0.000543382
	LRBA	2744.78	-0.567024	0.140548	-4.03437	5.47481e-05	0.000546235
	CSF2RA	367.359	1.2493	0.309808	4.03248	5.51902e-05	0.000550369
	ST3GAL2	747.948	-0.644877	0.159967	-4.03131	5.54668e-05	0.000552568
	CCNG1	2844.45	-0.547767	0.135913	-4.03028	5.57099e-05	0.00055443
	C5orf56	233.22	0.879458	0.218298	4.02871	5.60839e-05	0.000557871
	CDX1	29.2503	-1.44771	0.359362	-4.02856	5.61193e-05	0.000557941
	RTN1	157.897	-1.40338	0.348418	-4.02786	5.62879e-05	0.000559336
	C11orf57	1286.22	-0.414112	0.102821	-4.02748	5.63768e-05	0.000559938
	MED12L	26.6769	-1.42873	0.354919	-4.0255	5.68539e-05	0.000564109
	SCYL1	4315.1	-0.376949	0.0936861	-4.02353	5.73317e-05	0.000568563
	LPPR1	15.6941	-3.68126	0.914988	-4.02329	5.73908e-05	0.000568863
	CDC34	2515.72	-0.557375	0.1386	-4.02147	5.7835e-05	0.000572979
	PARP6	2628.72	0.470874	0.117107	4.02087	5.79835e-05	0.000574161
	S100PBP	1491	0.330317	0.0821546	4.02067	5.80322e-05	0.000574356
	SP140	259.386	1.20494	0.299831	4.01873	5.85121e-05	0.000578815
	PYCARD	2282.87	0.933449	0.232345	4.01751	5.8817e-05	0.00058154
	DEF6	2172.52	0.621685	0.154789	4.01634	5.91098e-05	0.000584088
	PBX3	1018.98	0.646548	0.160986	4.01619	5.91468e-05	0.000584088
	KRT79	72.403	2.57533	0.641481	4.01466	5.95315e-05	0.000587427
	CDH26	294.514	1.87043	0.465925	4.01444	5.95864e-05	0.000587675
	ANKLE2	6588.41	0.431898	0.107616	4.01331	5.98731e-05	0.000590207
	C3orf64	1326.33	0.559545	0.13944	4.01279	6.00041e-05	0.000590614
	CHI3L2	265.604	1.83794	0.458048	4.01256	6.00649e-05	0.000590691
	KCNK10	40.7816	2.74814	0.684889	4.01253	6.00717e-05	0.000590691
	TBXA2R	73.4773	-0.967135	0.241036	-4.01241	6.0102e-05	0.000590694
	PLCG1	3768.86	-0.558104	0.139106	-4.01207	6.01886e-05	0.000591251
	KIF26B	399.077	-1.26082	0.314288	-4.01165	6.02948e-05	0.000591788
	NAA30	1207.84	-0.440452	0.109794	-4.01162	6.03033e-05	0.000591788
	C2orf84	20.6082	2.82785	0.705017	4.01104	6.04516e-05	0.000592948
	PAX5	27.7111	1.81352	0.452196	4.01047	6.05977e-05	0.000594086
	GABPB2	351.032	0.628542	0.156754	4.00974	6.07853e-05	0.000595629
	TMEM98	1536.37	-1.19983	0.299289	-4.00894	6.09922e-05	0.00059736
	ABCA7	2156.78	0.811734	0.202487	4.00881	6.10244e-05	0.000597379
	PPP1R1A	29.7088	-2.29069	0.57164	-4.00723	6.14357e-05	0.000600809
	SLC6A15	179.136	3.00807	0.750696	4.00705	6.14826e-05	0.00060097
	APOBEC3G	1190.28	0.990984	0.24748	4.00429	6.22035e-05	0.000607415
	ADAMTS5	127.592	-1.3868	0.346383	-4.00367	6.23668e-05	0.000608709
	ACAN	111.278	-1.41035	0.352364	-4.00253	6.26696e-05	0.000611362
	GLT1D1	26.1819	-1.33827	0.334386	-4.00218	6.27611e-05	0.000611951
	GNGT2	79.3598	1.09747	0.274247	4.00176	6.28729e-05	0.000612739
	STAU2	1636.64	-0.478897	0.119677	-4.00157	6.29245e-05	0.000612939
	MST1R	2535.55	1.00256	0.250559	4.0013	6.2996e-05	0.000613333
	PREP	2380.47	-0.47321	0.11829	-4.00043	6.32281e-05	0.000614986
	TSPAN11	247.519	-1.3597	0.339884	-4.00048	6.32152e-05	0.000614986
	SLC25A30	559.572	-0.616234	0.154079	-3.99947	6.3485e-05	0.00061718
	SECTM1	3093.32	1.18118	0.29535	3.99927	6.35386e-05	0.000617397
	HIST1H2BO	30.854	1.29091	0.322922	3.99757	6.39948e-05	0.000621218
	ST3GAL5	363.944	-1.0179	0.254671	-3.99695	6.41647e-05	0.000622562
	SYPL2	24.4672	-1.19032	0.297881	-3.99596	6.44313e-05	0.000624841
	ZNF415	112.263	-1.6092	0.402767	-3.99535	6.45984e-05	0.000626154
	BRAF	325.981	-0.566706	0.141862	-3.99478	6.47545e-05	0.000626437
	HSPA9	13239.5	-0.422338	0.105722	-3.99481	6.47473e-05	0.000626437
	PCDHGB4	17.4169	-1.76745	0.44244	-3.99478	6.47542e-05	0.000626437
	PDE11A	23.111	-2.04539	0.512009	-3.99484	6.47371e-05	0.000626437
	B4GALNT4	528.556	-1.78724	0.447506	-3.99378	6.50294e-05	0.000628479
	KCND3	58.486	1.71488	0.429382	3.99383	6.50144e-05	0.000628479
	NCKAP5L	954.396	-0.654531	0.163961	-3.992	6.5517e-05	0.00063283
	PHF14	1873	-0.376268	0.0942578	-3.99191	6.55437e-05	0.00063283
	CBY1	1441.96	-0.51487	0.129022	-3.99056	6.59182e-05	0.000636135
	FAM159A	60.6433	1.37731	0.345262	3.98919	6.62994e-05	0.000639501
	SEC1	28.4289	1.19115	0.29884	3.98592	6.72184e-05	0.000648048
	SCN3A	14.9452	-1.43004	0.358865	-3.98489	6.75121e-05	0.000650562
	RORB	26.3631	2.18996	0.549588	3.98474	6.75553e-05	0.00065066
	LOC646762	400.359	-0.778705	0.195525	-3.98265	6.81522e-05	0.00065609
	SLC15A2	1053.46	1.3129	0.329717	3.98189	6.8369e-05	0.000657855
	LSP1	4052.51	1.2173	0.305769	3.98112	6.85911e-05	0.000659671
	MUC6	979.078	3.20559	0.805294	3.98064	6.87295e-05	0.00066068
	IDO2	18.5139	-1.57994	0.39692	-3.98051	6.8769e-05	0.000660738
	CDC20B	10.1101	-2.51379	0.631749	-3.9791	6.91772e-05	0.000664337
	TNNI1	151.031	-0.963453	0.242332	-3.97576	7.01536e-05	0.000673385
	LAMA1	375.305	-2.17661	0.547692	-3.97415	7.06296e-05	0.000677438
	RBM28	1246	-0.437649	0.110125	-3.9741	7.06445e-05	0.000677438
	UBD	5146.32	1.68976	0.425297	3.97311	7.09389e-05	0.000679932
	PAQR4	4128.49	0.579927	0.146022	3.9715	7.14206e-05	0.000684216
	C11orf17	1207.25	0.585878	0.147531	3.97123	7.15021e-05	0.000684665
	CYTIP	538.731	1.11928	0.281926	3.97013	7.18343e-05	0.000687178
	INPP5F	2054.62	0.808818	0.203721	3.97022	7.1805e-05	0.000687178
	CRTAC1	76.9766	-2.36117	0.595048	-3.96803	7.24682e-05	0.000692907
	COX4I2	29.8899	-1.3845	0.348957	-3.96755	7.26148e-05	0.000693972
	TIPARP	2947.86	0.811216	0.204492	3.96698	7.27895e-05	0.000695306
	IKZF4	373.526	-0.491319	0.123916	-3.96493	7.34165e-05	0.000700955
	RARRES3	3117.88	1.30694	0.329679	3.96427	7.36217e-05	0.000702575
	ARNT2	851.91	-1.52208	0.383976	-3.964	7.37052e-05	0.000703032
	ATP6V0A2	1092.13	-0.361338	0.0911576	-3.96388	7.37415e-05	0.000703038
	BAIAP2	5283.42	0.734189	0.185242	3.96341	7.38865e-05	0.000703808
	IRF6	7385.82	0.941627	0.237581	3.96339	7.38936e-05	0.000703808
	AKAP6	131.775	-0.991295	0.250148	-3.96284	7.40641e-05	0.000705091
	C14orf147	4449.02	0.586524	0.148067	3.9612	7.45748e-05	0.000709611
	HSPB3	24.5052	2.43288	0.61425	3.96073	7.47196e-05	0.000710647
	NUP62	6447.87	0.360263	0.0909933	3.95923	7.51932e-05	0.000714807
	DHDH	119.256	1.1972	0.302441	3.95846	7.54351e-05	0.000716415
	CARD14	778.506	1.12919	0.285288	3.95806	7.55616e-05	0.000717272
	FAM26F	707.9	1.19465	0.301849	3.95776	7.56547e-05	0.000717586
	RAD51L1	244.813	0.703187	0.177675	3.95772	7.56674e-05	0.000717586
	RNF213	13638.5	0.783036	0.197885	3.95703	7.58864e-05	0.000718972
	KLK12	405.121	3.02194	0.763728	3.95683	7.59514e-05	0.000719242
	VNN3	153.508	1.96999	0.49799	3.95588	7.62538e-05	0.00072176
	MGC21881	236.416	-0.721695	0.182605	-3.95222	7.7429e-05	0.000732531
	OSMR	2727.39	1.05044	0.265837	3.95146	7.76757e-05	0.000734514
	SRPK1	4144.17	-0.472973	0.119816	-3.94751	7.89693e-05	0.000746388
	GPAM	648.655	-0.534793	0.135495	-3.94694	7.91549e-05	0.000747427
	POU2AF1	643.565	1.52159	0.385503	3.94701	7.91327e-05	0.000747427
	CHDH	471.183	-1.13979	0.288799	-3.94664	7.92568e-05	0.000747674
	SAA1	2915.87	1.91917	0.486271	3.9467	7.92355e-05	0.000747674
	HIRIP3	1927.46	0.494397	0.125283	3.94625	7.93851e-05	0.000748168
	MCTP2	1046.45	0.874536	0.22161	3.94629	7.93722e-05	0.000748168
	BLCAP	7700.24	0.592176	0.150154	3.94378	8.02068e-05	0.000755552
	POP1	582.761	-0.477992	0.12122	-3.94317	8.04106e-05	0.00075711
	ERN2	1478.75	2.55443	0.647929	3.94246	8.06513e-05	0.000759015
	MFAP3L	206.208	-1.44189	0.365847	-3.94124	8.10613e-05	0.000762509
	SLC29A2	916.585	-0.816962	0.207299	-3.94098	8.11502e-05	0.000762982
	STK17B	1981.96	0.548593	0.139224	3.94037	8.13576e-05	0.000764567
	IL17REL	11.9531	2.55461	0.648686	3.93813	8.21174e-05	0.000771341
	PEX2	2012.66	-0.393411	0.0999392	-3.9365	8.2679e-05	0.000776246
	LOC646851	143.857	-1.31967	0.335269	-3.93616	8.2796e-05	0.000776606
	RIBC2	524.449	0.935324	0.237619	3.93623	8.27725e-05	0.000776606
	PEG10	1984.74	-2.19783	0.5584	-3.93595	8.28694e-05	0.000776925
	NFKBIA	9255.46	0.660826	0.167946	3.93477	8.32779e-05	0.000780014
	COL4A4	210.542	1.79198	0.455451	3.93451	8.33655e-05	0.000780345
	SDR9C7	98.8352	2.75315	0.699919	3.93353	8.37062e-05	0.00078217
	C1orf70	15.5794	-1.11265	0.282878	-3.9333	8.37869e-05	0.000782453
	HLA-A	100362	0.956507	0.243194	3.93311	8.38555e-05	0.000782453
	RIMKLA	292.523	-1.90943	0.485476	-3.93311	8.38525e-05	0.000782453
	MRPL15	2425.04	-0.511413	0.130038	-3.9328	8.39606e-05	0.000783064
	NKX2-4	10.7847	5.66914	1.44155	3.93267	8.40083e-05	0.000783138
	SLC35D2	990.167	-0.53026	0.134854	-3.93211	8.42035e-05	0.000784217
	TXNRD1	5025.19	-0.938074	0.238635	-3.931	8.45949e-05	0.00078749
	MMP1	3857.39	1.98889	0.506003	3.9306	8.47346e-05	0.00078842
	VASH1	955.251	-0.786836	0.200188	-3.93048	8.47749e-05	0.000788423
	HSPD1	18729.8	-0.574727	0.146248	-3.92981	8.50124e-05	0.000790259
	C5orf13	2913.54	-0.876222	0.222998	-3.92928	8.52023e-05	0.000791652
	HCG26	325.889	1.04301	0.26546	3.92906	8.52776e-05	0.000791824
	TMEM150A	494.047	-0.655477	0.166831	-3.929	8.53011e-05	0.000791824
	BEST2	20.2553	2.68504	0.68349	3.92842	8.5505e-05	0.000792763
	RGL4	41.3174	1.11116	0.282847	3.92849	8.54807e-05	0.000792763
	RNF207	818.986	0.849435	0.216255	3.92793	8.56786e-05	0.000793834
	MEST	3578.91	-0.877166	0.223325	-3.92776	8.57425e-05	0.000794053
	SIRPG	195.944	1.36676	0.348057	3.92684	8.6071e-05	0.000796722
	CBR3	1760.33	1.15123	0.293209	3.92631	8.626e-05	0.000797723
	GEMIN5	1222.18	-0.420518	0.107123	-3.92558	8.65214e-05	0.000798643
	INSL4	10.6084	4.32981	1.10291	3.9258	8.64422e-05	0.000798643
	PGM5	180.431	-1.84002	0.468722	-3.9256	8.65131e-05	0.000798643
	RRAS	2682.28	0.748108	0.190566	3.92571	8.64754e-05	0.000798643
	IP6K2	3852.75	-0.456033	0.116225	-3.9237	8.72007e-05	0.000804538
	CLDN11	115.146	-1.55245	0.395729	-3.92302	8.74452e-05	0.000805664
	CNTLN	755.602	0.670537	0.170919	3.92313	8.74072e-05	0.000805664
	LIMK2	6609.15	0.520658	0.132717	3.92307	8.74288e-05	0.000805664
	TCF7	1136.79	-0.909747	0.232143	-3.91891	8.89486e-05	0.000818751
	IL21R	265.491	1.28289	0.32737	3.91877	8.90032e-05	0.000818871
	TIAM1	1994.46	0.900959	0.229922	3.91854	8.90875e-05	0.000819264
	MDH2	9935.51	-0.518639	0.132363	-3.91829	8.91791e-05	0.000819725
	EIF3L	12809.2	-0.434919	0.111073	-3.91563	9.01685e-05	0.000828048
	LRPPRC	7228.83	-0.419018	0.107009	-3.91572	9.01362e-05	0.000828048
	TMEM79	3157.02	1.08578	0.277328	3.91512	9.03574e-05	0.000829397
	KIF5A	14.9224	-2.04439	0.522283	-3.91432	9.06579e-05	0.000831768
	ZNF404	47.5216	-0.865614	0.221149	-3.91416	9.0719e-05	0.000831942
	EARS2	1200.28	-0.424372	0.108461	-3.91265	9.12875e-05	0.000836378
	LHFPL4	63.5725	3.27082	0.83602	3.91236	9.13969e-05	0.000836992
	GRB14	135.916	-1.78349	0.455883	-3.91217	9.14705e-05	0.000837278
	STXBP5L	32.6887	-2.29314	0.586317	-3.9111	9.18765e-05	0.000840604
	GPR162	63.1226	-1.13072	0.289144	-3.91058	9.20731e-05	0.000842013
	CKMT1B	5020.38	0.912693	0.23344	3.90976	9.23873e-05	0.000844495
	CRABP1	223.411	-3.27426	0.837511	-3.90952	9.24808e-05	0.000844958
	SPRR2G	143.711	3.21456	0.822387	3.90882	9.27472e-05	0.000847
	SPRR2D	5459.23	2.53305	0.648222	3.90769	9.31841e-05	0.000850596
	HOXD10	731.406	1.16514	0.298219	3.907	9.34484e-05	0.000852614
	IGFN1	21.9889	-2.12483	0.543996	-3.90596	9.38501e-05	0.000855884
	SP1	7465.28	0.369453	0.0945985	3.90548	9.40374e-05	0.000857195
	FCRL5	175.089	1.66196	0.425598	3.905	9.42241e-05	0.000858501
	MAGED2	6143.23	-0.587763	0.150521	-3.90487	9.42779e-05	0.000858595
	PCDH19	266.046	-2.24904	0.57606	-3.90417	9.45508e-05	0.000860683
	PNMAL1	350.222	-1.92291	0.492555	-3.90395	9.46351e-05	0.000861053
	CASP4	2701.56	0.752375	0.192745	3.90347	9.4824e-05	0.000862374
	C21orf81	10.3796	1.66668	0.427089	3.90242	9.52373e-05	0.000865335
	TMEM163	77.8217	-1.61881	0.414819	-3.90244	9.52278e-05	0.000865335
	AMICA1	583.192	1.21171	0.31057	3.90157	9.55706e-05	0.000867964
	XPNPEP3	381.783	-0.481738	0.123482	-3.90129	9.5682e-05	0.000868576
	CACNA1I	40.9468	-1.74304	0.446839	-3.90081	9.58708e-05	0.00086989
	C10orf116	3350.82	1.34458	0.344787	3.89974	9.62963e-05	0.000873349
	KDM4B	2094.31	-0.470144	0.120576	-3.89915	9.65318e-05	0.000875082
	LCE3E	52.72	2.92281	0.749845	3.89788	9.70371e-05	0.000878856
	ERAP2	3428.08	1.30762	0.335502	3.89752	9.71836e-05	0.000879779
	SFRS2B	2096.5	-0.472135	0.121169	-3.89649	9.75974e-05	0.00088312
	SLC25A33	522.76	-0.665619	0.170855	-3.89582	9.7869e-05	0.000885172
	HOTAIR	77.4828	-1.83273	0.470482	-3.89542	9.80273e-05	0.000886197
	C7orf42	5568.28	-0.312874	0.0803223	-3.89523	9.8104e-05	0.000886485
	SPRR2A	9741.3	2.54381	0.653227	3.89421	9.85174e-05	0.000889813
	ZBTB7B	5397.4	0.635896	0.163397	3.89172	9.95369e-05	0.000898609
	GBP5	3938.31	1.62977	0.418856	3.89099	9.98355e-05	0.000900893
	RBM15	653.489	0.396444	0.101904	3.89039	0.000100085	0.000902733
	TMEM54	7486.05	0.744556	0.191417	3.88971	0.000100365	0.000904845
	ZNF786	500.726	-0.471175	0.121155	-3.88901	0.000100653	0.000907026
	ACAP1	598.885	1.0892	0.280132	3.88817	0.000101002	0.000909755
	C3orf54	489.042	1.24266	0.31963	3.8878	0.000101158	0.000910743
[truncated: 3,244 more rows]
