# Supplementary material for: Tumor Cell Extrinsic Synaptogyrin 3 Expression as a Diagnostic and Prognostic Biomarker in Head and Neck Cancer
Source: Cancer Res Commun. 2022 Sep 15;2(9):987–1004. doi: 10.1158/2767-9764.CRC-21-0135 (PMC9491693; doi:10.1158/2767-9764.CRC-21-0135)
Supplement: Supplementary Table ST5 — Descriptive statistics for HNSC patients from the CHANCE study by p16 cytoplasmic/nuclear status. [file crc-21-0135-s09.xlsx]

## Sheet: Sheet1
	Supplementary Table S5. Descriptive statistics for HNSC patients from the CHANCE study by p16 cytoplasmic/nuclear status.
			Category Assignment
			HC/HN	HC/LN	LC/LN	P-value
		N(%)	n (%)	n (%)	n (%)
		46 (100)	25 (54.3)	6 (13.0)	13 (28.2)
	Sex					0.368
	Female	9 (19.6)	3 (12.0)	1 (16.6)	4 (30.8)
	Male	37 (80.4)	22 (88.0)	5 (83.3)	9 (69.2)
	Race					0.206
	Black/African American	14 (30.4)	7 (28.0)	0 (0)	6 (46.2)
	White	32 (69.6)	18 (72.0)	6 (13.0)	7 (53.8)
	Alcohol status					0.762
	heavy use > 6 months ago	10 (21.7)	4 (16.0)	1 (16.6)	4 (30.8)
	heavy use currently: >3 drinks per day	9 (19.6)	6 (24.0)	0 (0)	3 (23.1)
	light or moderate	13 (28.3)	9 (36.0)	2 (33.3)	2 (15.4)
	none	13 (28.3)	5 (20.0)	3 (50)	4 (30.8)
	Unknown	1 (2.2)	1 (4.0)	0 (0)	0 (0)
	Smoking Status					0.307
	Never smoker	5 (10.9)	4 (16.0)	0 (0)	0 (0)
	Current smoker	40 (87.0)	20 (80.0)	6 (13.0)	13 (100)
	Unknown	1 (2.2)	1 (4.0)	0 (0)	0 (0)
	Tumor site					0.075
	Hypopharynx	8 (17.4)	5 (20.0)	1 (16.6)	2 (15.4)
	Larynx	8 (17.4)	2 (8.0)	1 (16.6)	5 (38.5)
	Oral	14 (30.4)	7 (28.0)	0 (0)	6 (46.2)
	Oropharynx	16 (34.8)	11 (44.0)	4 (66.7)	0 (0)
