# Supplementary material for: Tumor Cell Extrinsic Synaptogyrin 3 Expression as a Diagnostic and Prognostic Biomarker in Head and Neck Cancer
Source: Cancer Res Commun. 2022 Sep 15;2(9):987–1004. doi: 10.1158/2767-9764.CRC-21-0135 (PMC9491693; doi:10.1158/2767-9764.CRC-21-0135)
Supplement: Supplementary Table ST6 — Crude 5- and 10-year survival rates by p16 cytoplasmic/nuclear status. [file crc-21-0135-s10.xlsx]

## Sheet: Sheet1
	Supplementary Table S6. Crude 5- and 10-year survival rates by p16 cytoplasmic/nuclear status.
			Category Assignment
			HC/HN	HC/LN	LC/LN
	5-Year Crude Survival (%)	OS	60	33	46
		DS	71	33	38
	10-Year Crude Survival (%)	OS	56	33	31
		DS	71	33	38
